# Supplementary material for: On the Use of Human Mobility Proxies for Modeling Epidemics
Source: PLoS Comput Biol. 2014 Jul 10;10(7):e1003716. doi: 10.1371/journal.pcbi.1003716 (PMC4091706; doi:10.1371/journal.pcbi.1003716)
Supplement: Dataset S1 — We provide the mobile phone commuting dataset in .zip format containing the OD matrices extracted from the mobile phone data at the highest geographical resolution in Portugal, Spain and France. Specific information about the format of the data is inside the archive file. (ZIP) [file pcbi.1003716.s001.zip]

Archive with 21 entries (13 files):
- SI_OD_Matrices_MobilePhones/
- SI_OD_Matrices_MobilePhones/France/
- SI_OD_Matrices_MobilePhones/France/FR_id_list.txt
- SI_OD_Matrices_MobilePhones/France/FR_od_matrix_mobilephones.txt
- SI_OD_Matrices_MobilePhones/Portugal/
- SI_OD_Matrices_MobilePhones/Portugal/.DS_Store
- __MACOSX/
- __MACOSX/SI_OD_Matrices_MobilePhones/
- __MACOSX/SI_OD_Matrices_MobilePhones/Portugal/
- __MACOSX/SI_OD_Matrices_MobilePhones/Portugal/._.DS_Store
- SI_OD_Matrices_MobilePhones/Portugal/PT_id_list.txt
- SI_OD_Matrices_MobilePhones/Portugal/PT_od_matrix_mobilephones.txt
- __MACOSX/SI_OD_Matrices_MobilePhones/Portugal/._PT_od_matrix_mobilephones.txt
- SI_OD_Matrices_MobilePhones/README.txt
- __MACOSX/SI_OD_Matrices_MobilePhones/._README.txt
- SI_OD_Matrices_MobilePhones/Spain/
- SI_OD_Matrices_MobilePhones/Spain/.DS_Store
- __MACOSX/SI_OD_Matrices_MobilePhones/Spain/
- __MACOSX/SI_OD_Matrices_MobilePhones/Spain/._.DS_Store
- SI_OD_Matrices_MobilePhones/Spain/ES_id_list.txt
- SI_OD_Matrices_MobilePhones/Spain/ES_od_matrix_mobilephones.txt
