# Supplementary material for: On the Use of Human Mobility Proxies for Modeling Epidemics
Source: PLoS Comput Biol. 2014 Jul 10;10(7):e1003716. doi: 10.1371/journal.pcbi.1003716 (PMC4091706; doi:10.1371/journal.pcbi.1003716)
Supplement: Dataset S1 — We provide the mobile phone commuting dataset in .zip format containing the OD matrices extracted from the mobile phone data at the highest geographical resolution in Portugal, Spain and France. Specific information about the format of the data is inside the archive file. (ZIP) [file pcbi.1003716.s001.zip › SI_OD_Matrices_MobilePhones/France/FR_id_list.txt]

0 Belley
1 Bourg-en-Bresse
2 Gex
3 Nantua
4 Château-Thierry
5 Laon
6 Saint-Quentin
7 Soissons
8 Vervins
9 Montluçon
10 Moulins
11 Vichy
12 Barcelonnette
13 Castellane
14 Digne-les-Bains
15 Forcalquier
16 Briançon
17 Gap
18 Grasse
19 Nice
20 Largentière
21 Privas
22 Tournon-sur-Rhône
23 Charleville-Mézières
24 Rethel
25 Sedan
26 Vouziers
27 Foix
28 Pamiers
29 Saint-Girons
30 Bar-sur-Aube
31 Nogent-sur-Seine
32 Troyes
33 Carcassonne
34 Limoux
35 Narbonne
36 Millau
37 Rodez
38 Villefranche-de-Rouergue
39 Aix-en-Provence
40 Arles
41 Marseille
42 Istres
43 Bayeux
44 Caen
45 Lisieux
46 Vire
47 Aurillac
48 Mauriac
49 Saint-Flour
50 Angoulême
51 Cognac
52 Confolens
53 Jonzac
54 Rochefort
55 LaRochelle
56 Saintes
57 Saint-Jean-d'Angély
58 Bourges
59 Saint-Amand-Montrond
60 Vierzon
61 Brive-la-Gaillarde
62 Tulle
63 Ussel
64 Beaune
65 Dijon
66 Montbard
67 Dinan
68 Guingamp
69 Lannion
70 Saint-Brieuc
71 Aubusson
72 Guéret
73 Bergerac
74 Nontron
75 Périgueux
76 Sarlat-la-Canéda
77 Besançon
78 Montbéliard
79 Pontarlier
80 Die
81 Nyons
82 Valence
83 LesAndelys
84 Bernay
85 Évreux
86 Chartres
87 Châteaudun
88 Dreux
89 Nogent-le-Rotrou
90 Brest
91 Châteaulin
92 Morlaix
93 Quimper
94 Ajaccio
95 Sartène
96 Bastia
97 Corte
98 Calvi
99 Alès
100 Nîmes
101 LeVigan
102 Muret
103 Saint-Gaudens
104 Toulouse
105 Auch
106 Condom
107 Mirande
108 Blaye
109 Bordeaux
110 Langon
111 Lesparre-Médoc
112 Libourne
113 Béziers
114 Lodève
115 Montpellier
116 Fougères
117 Redon
118 Rennes
119 Saint-Malo
120 LeBlanc
121 Châteauroux
122 LaChâtre
123 Issoudun
124 Chinon
125 Tours
126 Loches
127 Grenoble
128 LaTour-du-Pin
129 Vienne
130 Dole
131 Lons-le-Saunier
132 Saint-Claude
133 Dax
134 Mont-de-Marsan
135 Blois
136 Vendôme
137 Romorantin-Lanthenay
138 Montbrison
139 Roanne
140 Saint-Étienne
141 Brioude
142 LePuy-en-Velay
143 Yssingeaux
144 Châteaubriant
145 Nantes
146 Saint-Nazaire
147 Ancenis
148 Montargis
149 Orléans
150 Pithiviers
151 Cahors
152 Figeac
153 Gourdon
154 Agen
155 Marmande
156 Villeneuve-sur-Lot
157 Nérac
158 Florac
159 Mende
160 Angers
161 Cholet
162 Saumur
163 Segré
164 Avranches
165 Cherbourg
166 Coutances
167 Saint-Lô
168 Châlons-en-Champagne
169 Épernay
170 Reims
171 Vitry-le-François
172 Sainte-Menehould
173 Chaumont
174 Langres
175 Saint-Dizier
176 Château-Gontier
177 Laval
178 Mayenne
179 Briey
180 Lunéville
181 Nancy
182 Toul
183 Bar-le-Duc
184 Commercy
185 Verdun
186 Lorient
187 Pontivy
188 Vannes
189 Boulay-Moselle
190 Château-Salins
191 Forbach
192 Metz-Campagne
193 Sarrebourg
194 Sarreguemines
195 Thionville-Est
196 Thionville-Ouest
197 Metz-Ville
198 Château-Chinon(Ville)
199 Clamecy
200 Nevers
201 Cosne-Cours-sur-Loire
202 Avesnes-sur-Helpe
203 Cambrai
204 Douai
205 Dunkerque
206 Lille
207 Valenciennes
208 Beauvais
209 Clermont
210 Compiègne
211 Senlis
212 Alençon
213 Argentan
214 Mortagne-au-Perche
215 Arras
216 Béthune
217 Boulogne-sur-Mer
218 Montreuil
219 Saint-Omer
220 Calais
221 Lens
222 Ambert
223 Clermont-Ferrand
224 Issoire
225 Riom
226 Thiers
227 Bayonne
228 Oloron-Sainte-Marie
229 Pau
230 Argelès-Gazost
231 Bagnères-de-Bigorre
232 Tarbes
233 Céret
234 Perpignan
235 Prades
236 Haguenau
237 Molsheim
238 Saverne
239 Sélestat-Erstein
240 Strasbourg-Campagne
241 Wissembourg
242 Strasbourg-Ville
243 Altkirch
244 Colmar
245 Guebwiller
246 Mulhouse
247 Ribeauvillé
248 Thann
249 Lyon
250 Villefranche-sur-Saône
251 Lure
252 Vesoul
253 Autun
254 Chalon-sur-Saône
255 Charolles
256 Louhans
257 Mâcon
258 LaFlèche
259 Mamers
260 LeMans
261 Albertville
262 Chambéry
263 Saint-Jean-de-Maurienne
264 Annecy
265 Bonneville
266 Saint-Julien-en-Genevois
267 Thonon-les-Bains
268 Paris
269 Dieppe
270 LeHavre
271 Rouen
272 Meaux
273 Melun
274 Provins
275 Fontainebleau
276 Torcy
277 Mantes-la-Jolie
278 Rambouillet
279 Saint-Germain-en-Laye
280 Versailles
281 Bressuire
282 Niort
283 Parthenay
284 Abbeville
285 Amiens
286 Montdidier
287 Péronne
288 Albi
289 Castres
290 Castelsarrasin
291 Montauban
292 Draguignan
293 Toulon
294 Brignoles
295 Apt
296 Avignon
297 Carpentras
298 Fontenay-le-Comte
299 LaRoche-sur-Yon
300 LesSables-d'Olonne
301 Châtellerault
302 Montmorillon
303 Poitiers
304 Bellac
305 Limoges
306 Rochechouart
307 Épinal
308 Neufchâteau
309 Saint-Dié-des-Vosges
310 Auxerre
311 Avallon
312 Sens
313 Belfort
314 Étampes
315 Évry
316 Palaiseau
317 Antony
318 Nanterre
319 Boulogne-Billancourt
320 Bobigny
321 LeRaincy
322 Saint-Denis
323 Créteil
324 Nogent-sur-Marne
325 L'Haÿ-les-Roses
326 Argenteuil
327 Sarcelles
328 Pontoise
