# Supplementary material for: On the Use of Human Mobility Proxies for Modeling Epidemics
Source: PLoS Comput Biol. 2014 Jul 10;10(7):e1003716. doi: 10.1371/journal.pcbi.1003716 (PMC4091706; doi:10.1371/journal.pcbi.1003716)
Supplement: Dataset S1 — We provide the mobile phone commuting dataset in .zip format containing the OD matrices extracted from the mobile phone data at the highest geographical resolution in Portugal, Spain and France. Specific information about the format of the data is inside the archive file. (ZIP) [file pcbi.1003716.s001.zip › SI_OD_Matrices_MobilePhones/France/FR_od_matrix_mobilephones.txt]

ORIGIN	DEST	COMMUTERS
0	1	698
0	2	29
0	3	153
0	5	1
0	9	1
0	10	1
0	11	5
0	12	2
0	16	2
0	17	2
0	18	1
0	19	4
0	20	5
0	22	3
0	23	2
0	33	1
0	34	1
0	35	7
0	37	1
0	39	5
0	40	1
0	41	3
0	42	3
0	54	4
0	55	1
0	56	1
0	57	1
0	58	2
0	59	1
0	60	1
0	62	1
0	65	5
0	66	2
0	76	1
0	77	5
0	78	1
0	79	1
0	80	1
0	81	6
0	82	8
0	85	4
0	90	1
0	91	1
0	92	1
0	95	2
0	96	1
0	98	1
0	99	2
0	100	6
0	103	2
0	104	2
0	108	1
0	113	6
0	114	1
0	115	13
0	118	2
0	120	1
0	124	1
0	125	2
0	127	42
0	128	1290
0	129	80
0	130	2
0	131	14
0	132	7
0	133	1
0	134	2
0	137	1
0	138	4
0	139	4
0	140	15
0	141	1
0	142	2
0	143	2
0	145	1
0	146	1
0	149	2
0	159	1
0	173	1
0	175	1
0	181	2
0	186	1
0	193	1
0	197	2
0	200	3
0	201	1
0	203	1
0	205	4
0	206	5
0	207	1
0	211	1
0	219	1
0	221	2
0	225	1
0	232	1
0	240	1
0	244	2
0	246	2
0	249	497
0	250	24
0	252	3
0	253	2
0	254	7
0	255	2
0	256	3
0	257	5
0	259	1
0	260	2
0	261	8
0	262	267
0	263	3
0	264	67
0	265	14
0	266	90
0	267	4
0	268	18
0	270	1
0	272	2
0	273	1
0	276	2
0	277	2
0	284	1
0	288	2
0	289	1
0	292	7
0	293	5
0	294	1
0	295	1
0	296	2
0	297	1
0	300	2
0	303	2
0	305	1
0	306	2
0	307	1
0	313	3
0	315	1
0	316	2
0	317	13
0	318	5
0	319	1
0	320	1
0	321	4
0	322	1
0	323	2
0	326	1
0	327	1
1	0	642
1	2	41
1	3	349
1	4	1
1	5	3
1	6	1
1	7	1
1	9	3
1	10	5
1	11	1
1	12	1
1	13	1
1	14	3
1	15	2
1	16	2
1	17	2
1	18	6
1	19	5
1	20	13
1	21	3
1	22	3
1	23	2
1	25	1
1	30	2
1	31	1
1	32	6
1	35	4
1	39	4
1	40	4
1	41	18
1	42	6
1	44	2
1	45	3
1	46	1
1	49	1
1	51	1
1	52	1
1	54	7
1	55	11
1	58	4
1	60	1
1	61	2
1	62	2
1	64	4
1	65	32
1	66	4
1	70	2
1	71	1
1	72	1
1	73	1
1	74	1
1	75	3
1	77	16
1	78	4
1	79	8
1	80	2
1	81	10
1	82	25
1	83	2
1	84	1
1	85	4
1	86	3
1	90	2
1	91	1
1	92	1
1	93	3
1	94	6
1	95	3
1	96	3
1	97	3
1	98	3
1	99	3
1	100	18
1	103	1
1	104	8
1	105	1
1	106	2
1	107	1
1	108	1
1	109	9
1	111	2
1	113	17
1	114	1
1	115	23
1	117	1
1	118	4
1	119	1
1	120	1
1	121	1
1	124	1
1	125	5
1	127	64
1	128	121
1	129	142
1	130	5
1	131	146
1	132	35
1	133	2
1	134	3
1	135	3
1	137	1
1	138	20
1	139	24
1	140	29
1	141	1
1	142	3
1	143	3
1	145	3
1	146	4
1	149	3
1	150	2
1	151	1
1	154	3
1	155	1
1	157	2
1	159	3
1	160	4
1	161	1
1	162	1
1	165	1
1	166	1
1	167	1
1	168	7
1	169	2
1	170	4
1	173	3
1	174	2
1	175	2
1	178	2
1	179	1
1	180	1
1	181	4
1	182	1
1	183	1
1	186	1
1	188	2
1	189	2
1	192	2
1	193	2
1	197	1
1	199	1
1	200	7
1	201	1
1	202	1
1	204	1
1	205	1
1	206	10
1	207	4
1	211	1
1	213	3
1	214	3
1	215	3
1	216	1
1	219	1
1	220	1
1	221	1
1	222	2
1	223	17
1	224	1
1	225	1
1	227	2
1	229	3
1	230	1
1	231	1
1	232	4
1	233	7
1	234	8
1	235	1
1	236	1
1	238	1
1	239	4
1	240	4
1	242	6
1	243	2
1	244	3
1	245	1
1	246	4
1	247	1
1	249	2344
1	250	1194
1	251	7
1	252	4
1	253	15
1	254	46
1	255	21
1	256	68
1	257	982
1	259	1
1	260	2
1	261	15
1	262	20
1	263	5
1	264	32
1	265	28
1	266	24
1	267	17
1	268	48
1	269	1
1	270	1
1	271	3
1	272	4
1	273	5
1	274	3
1	275	12
1	276	5
1	277	2
1	278	4
1	279	1
1	280	3
1	281	1
1	282	3
1	283	2
1	287	1
1	288	1
1	290	1
1	291	14
1	292	19
1	293	23
1	294	1
1	295	3
1	296	9
1	297	1
1	298	3
1	299	1
1	300	4
1	301	1
1	302	1
1	303	2
1	304	1
1	305	2
1	306	1
1	307	1
1	309	1
1	310	4
1	311	2
1	313	5
1	315	3
1	316	8
1	317	21
1	318	10
1	319	6
1	320	3
1	321	9
1	322	5
1	323	7
1	324	8
1	325	2
1	327	2
1	328	4
2	0	29
2	1	49
2	3	555
2	9	1
2	12	1
2	15	1
2	17	2
2	18	4
2	19	5
2	20	1
2	22	2
2	33	1
2	35	1
2	39	6
2	41	1
2	42	1
2	44	1
2	47	1
2	54	2
2	55	6
2	59	1
2	64	2
2	65	2
2	72	1
2	73	2
2	74	1
2	75	1
2	77	5
2	78	4
2	79	7
2	81	1
2	82	5
2	86	1
2	90	2
2	93	2
2	94	1
2	95	2
2	100	4
2	104	2
2	109	3
2	111	1
2	112	1
2	113	5
2	114	2
2	115	3
2	117	1
2	118	1
2	119	1
2	125	3
2	127	13
2	128	6
2	129	4
2	130	3
2	131	22
2	132	46
2	133	2
2	134	1
2	135	1
2	137	1
2	138	1
2	139	2
2	140	5
2	144	1
2	145	2
2	149	1
2	154	1
2	164	2
2	165	2
2	169	1
2	171	1
2	175	1
2	184	1
2	186	1
2	188	2
2	192	1
2	199	2
2	200	1
2	202	1
2	204	1
2	205	1
2	206	4
2	207	2
2	216	1
2	223	2
2	224	1
2	229	1
2	233	1
2	234	1
2	236	1
2	238	2
2	239	3
2	240	2
2	242	1
2	244	2
2	245	2
2	247	1
2	249	75
2	250	2
2	254	5
2	255	4
2	257	2
2	260	1
2	261	1
2	262	18
2	263	1
2	264	74
2	265	24
2	266	268
2	267	54
2	268	23
2	269	1
2	271	1
2	272	3
2	273	1
2	275	1
2	278	1
2	279	1
2	280	2
2	287	1
2	291	1
2	292	4
2	293	3
2	296	1
2	298	1
2	299	1
2	300	1
2	305	1
2	307	1
2	313	3
2	315	1
2	316	2
2	317	6
2	318	2
2	319	2
2	320	4
2	321	2
2	322	2
2	323	2
2	324	3
2	325	1
2	327	1
3	0	254
3	1	508
3	2	583
3	6	2
3	9	1
3	10	2
3	11	2
3	12	1
3	14	1
3	15	1
3	17	2
3	18	2
3	19	2
3	20	1
3	22	1
3	27	1
3	32	2
3	33	1
3	34	1
3	39	2
3	40	2
3	41	3
3	42	3
3	44	4
3	46	2
3	48	1
3	50	1
3	54	1
3	56	2
3	58	1
3	62	1
3	64	3
3	65	5
3	66	1
3	68	1
3	75	2
3	77	2
3	78	4
3	79	5
3	80	2
3	81	3
3	82	2
3	84	1
3	85	1
3	88	1
3	90	2
3	99	1
3	100	4
3	106	1
3	109	3
3	113	3
3	115	8
3	124	1
3	125	1
3	127	20
3	128	21
3	129	7
3	130	5
3	131	77
3	132	202
3	135	1
3	138	1
3	139	1
3	140	7
3	145	1
3	148	1
3	149	2
3	154	1
3	160	1
3	161	1
3	165	1
3	168	1
3	170	1
3	171	1
3	173	2
3	175	1
3	183	1
3	186	2
3	191	1
3	196	1
3	200	4
3	202	1
3	203	1
3	204	1
3	206	5
3	210	2
3	211	1
3	216	1
3	217	2
3	221	2
3	223	3
3	224	1
3	226	3
3	227	1
3	229	1
3	235	1
3	242	1
3	247	1
3	249	230
3	250	8
3	251	1
3	252	3
3	253	5
3	254	5
3	255	3
3	256	6
3	257	14
3	261	4
3	262	22
3	263	2
3	264	57
3	265	18
3	266	104
3	267	7
3	268	16
3	269	1
3	271	1
3	276	1
3	277	2
3	280	2
3	285	1
3	288	1
3	289	1
3	292	4
3	293	8
3	295	1
3	296	6
3	297	2
3	305	1
3	308	1
3	313	5
3	315	1
3	316	2
3	317	7
3	318	1
3	320	2
3	321	4
3	322	4
3	323	2
3	324	1
3	326	1
4	5	57
4	6	7
4	7	303
4	8	7
4	18	1
4	19	1
4	23	5
4	24	1
4	25	1
4	26	1
4	30	1
4	31	2
4	32	6
4	36	1
4	37	1
4	39	1
4	41	1
4	42	1
4	45	1
4	46	1
4	54	9
4	59	1
4	61	1
4	62	1
4	65	1
4	66	2
4	69	1
4	76	1
4	83	1
4	84	1
4	85	1
4	86	2
4	90	1
4	93	1
4	94	2
4	100	3
4	104	2
4	109	2
4	111	1
4	115	3
4	116	1
4	118	2
4	119	1
4	121	1
4	124	1
4	125	4
4	128	1
4	131	2
4	132	1
4	140	1
4	145	3
4	146	4
4	148	2
4	149	3
4	155	1
4	159	1
4	161	1
4	165	1
4	166	1
4	167	2
4	168	8
4	169	231
4	170	167
4	174	1
4	175	1
4	179	1
4	180	1
4	181	2
4	184	1
4	185	2
4	186	2
4	188	3
4	190	2
4	191	1
4	192	1
4	193	1
4	195	1
4	200	1
4	201	1
4	202	7
4	205	1
4	206	7
4	207	3
4	208	3
4	209	1
4	210	7
4	211	32
4	215	2
4	216	3
4	217	2
4	218	2
4	219	2
4	221	3
4	227	1
4	229	1
4	234	1
4	242	1
4	245	2
4	247	1
4	249	1
4	252	1
4	262	1
4	263	1
4	268	134
4	269	2
4	270	1
4	272	290
4	273	9
4	274	105
4	276	50
4	277	2
4	279	2
4	280	6
4	284	2
4	285	6
4	286	1
4	287	2
4	292	4
4	293	3
4	295	1
4	299	1
4	300	5
4	301	1
4	305	2
4	307	1
4	309	1
4	310	1
4	311	1
4	313	2
4	314	1
4	315	5
4	316	6
4	317	8
4	318	16
4	319	4
4	320	26
4	321	26
4	322	16
4	323	17
4	324	5
4	325	3
4	326	2
4	327	13
4	328	4
5	1	1
5	2	1
5	4	51
5	6	354
5	7	395
5	8	318
5	18	2
5	19	1
5	23	48
5	24	34
5	25	5
5	26	2
5	30	1
5	31	2
5	32	7
5	35	1
5	36	1
5	37	1
5	40	4
5	41	3
5	44	3
5	46	1
5	51	1
5	55	2
5	61	2
5	63	1
5	64	2
5	65	4
5	66	1
5	70	1
5	76	1
5	77	5
5	81	1
5	83	1
5	84	2
5	85	2
5	86	2
5	87	1
5	88	1
5	91	2
5	93	1
5	95	1
5	97	2
5	98	2
5	100	1
5	104	4
5	106	1
5	109	3
5	113	2
5	115	4
5	116	1
5	118	1
5	120	1
5	121	2
5	125	2
5	127	1
5	129	1
5	130	2
5	131	2
5	133	4
5	135	1
5	136	1
5	140	1
5	145	3
5	146	2
5	148	1
5	149	1
5	160	1
5	162	1
5	165	1
5	166	1
5	167	1
5	168	31
5	169	75
5	170	503
5	171	5
5	172	1
5	175	4
5	179	1
5	181	2
5	182	2
5	183	3
5	186	3
5	188	4
5	192	1
5	193	2
5	194	3
5	195	3
5	197	1
5	199	1
5	200	2
5	202	33
5	203	22
5	204	4
5	205	8
5	206	28
5	207	15
5	208	17
5	209	11
5	210	127
5	211	32
5	213	1
5	214	1
5	215	11
5	216	12
5	217	2
5	218	7
5	219	2
5	221	9
5	223	1
5	226	1
5	229	1
5	233	5
5	234	4
5	236	1
5	237	1
5	238	1
5	240	3
5	242	1
5	244	1
5	246	1
5	249	8
5	250	1
5	251	1
5	253	2
5	254	1
5	256	1
5	260	4
5	264	1
5	265	1
5	268	42
5	269	9
5	270	1
5	271	2
5	272	11
5	273	9
5	274	5
5	275	2
5	276	11
5	277	1
5	278	1
5	279	4
5	280	2
5	284	20
5	285	67
5	286	8
5	287	65
5	290	2
5	291	2
5	292	6
5	293	5
5	294	1
5	295	1
5	297	1
5	299	1
5	300	4
5	301	1
5	303	4
5	305	3
5	307	3
5	309	1
5	310	4
5	311	1
5	312	1
5	313	1
5	315	5
5	316	5
5	317	13
5	318	18
5	319	6
5	320	9
5	321	9
5	322	16
5	323	12
5	324	5
5	325	4
5	326	4
5	327	14
5	328	8
6	3	1
6	4	17
6	5	382
6	7	42
6	8	281
6	10	1
6	16	1
6	17	2
6	18	3
6	20	1
6	23	11
6	24	1
6	25	3
6	26	1
6	28	1
6	35	1
6	39	1
6	40	1
6	41	4
6	43	2
6	44	1
6	45	2
6	49	1
6	50	1
6	54	2
6	55	4
6	56	2
6	61	1
6	62	1
6	65	1
6	76	1
6	83	1
6	84	1
6	85	4
6	88	1
6	90	3
6	91	1
6	92	1
6	93	3
6	109	2
6	113	4
6	115	3
6	118	2
6	119	2
6	127	1
6	128	1
6	133	1
6	134	1
6	135	1
6	137	1
6	145	5
6	146	1
6	147	1
6	148	3
6	149	1
6	151	1
6	153	1
6	160	2
6	161	1
6	164	1
6	165	2
6	167	1
6	168	9
6	169	20
6	170	41
6	171	3
6	180	1
6	181	3
6	186	1
6	188	1
6	191	1
6	200	2
6	202	32
6	203	209
6	204	8
6	205	7
6	206	82
6	207	25
6	208	17
6	209	11
6	210	46
6	211	32
6	212	2
6	213	1
6	215	23
6	216	12
6	217	7
6	218	13
6	219	6
6	221	10
6	223	2
6	227	1
6	228	1
6	232	1
6	233	2
6	234	2
6	236	1
6	240	1
6	242	1
6	243	1
6	244	3
6	247	2
6	249	7
6	252	2
6	257	1
6	258	1
6	259	2
6	260	1
6	261	2
6	262	1
6	263	1
6	264	1
6	265	2
6	268	39
6	269	4
6	270	1
6	271	1
6	272	7
6	273	4
6	274	1
6	276	13
6	277	1
6	279	5
6	280	1
6	281	2
6	284	14
6	285	113
6	286	11
6	287	226
6	289	1
6	292	3
6	293	6
6	296	1
6	300	4
6	301	1
6	303	1
6	307	3
6	310	1
6	313	2
6	315	5
6	316	6
6	317	16
6	318	7
6	319	3
6	320	8
6	321	9
6	322	7
6	323	6
6	325	3
6	326	1
6	327	7
6	328	5
7	2	1
7	4	328
7	5	348
7	6	39
7	8	27
7	18	3
7	19	3
7	23	7
7	24	4
7	25	3
7	26	1
7	31	1
7	32	5
7	40	1
7	41	2
7	42	2
7	44	1
7	45	2
7	51	1
7	54	4
7	55	1
7	58	1
7	64	1
7	65	4
7	68	1
7	69	1
7	70	3
7	76	1
7	77	1
7	82	1
7	83	4
7	84	2
7	85	2
7	90	2
7	92	1
7	93	1
7	95	1
7	98	1
7	100	2
7	103	1
7	104	2
7	109	3
7	110	1
7	112	1
7	113	4
7	114	2
7	115	2
7	118	4
7	119	2
7	121	1
7	125	1
7	127	1
7	132	1
7	135	1
7	137	2
7	142	1
7	145	3
7	146	1
7	148	1
7	149	5
7	151	1
7	152	1
7	154	1
7	163	1
7	165	1
7	168	16
7	169	46
7	170	276
7	171	2
7	172	1
7	173	2
7	175	2
7	177	1
7	178	1
7	181	4
7	185	2
7	186	2
7	187	1
7	188	2
7	191	5
7	192	1
7	196	1
7	197	1
7	200	3
7	202	8
7	203	7
7	204	3
7	205	5
7	206	31
7	207	9
7	208	10
7	209	7
7	210	184
7	211	228
7	214	1
7	215	6
7	216	6
7	217	4
7	218	3
7	219	1
7	220	2
7	221	3
7	223	1
7	225	1
7	228	1
7	233	1
7	234	2
7	236	1
7	239	1
7	242	2
7	246	1
7	247	1
7	249	4
7	250	1
7	254	1
7	260	1
7	261	2
7	262	1
7	263	1
7	264	2
7	268	95
7	269	8
7	270	5
7	271	4
7	272	77
7	273	3
7	274	2
7	275	3
7	276	16
7	277	3
7	278	1
7	279	5
7	280	4
7	281	1
7	284	8
7	285	35
7	286	2
7	287	8
7	292	6
7	293	3
7	296	2
7	300	2
7	312	1
7	313	1
7	315	3
7	316	3
7	317	17
7	318	18
7	319	4
7	320	13
7	321	38
7	322	17
7	323	7
7	324	5
7	325	5
7	326	2
7	327	38
7	328	7
8	4	7
8	5	262
8	6	283
8	7	10
8	14	1
8	15	1
8	17	1
8	18	3
8	20	1
8	23	76
8	24	2
8	25	6
8	26	1
8	30	1
8	32	1
8	40	2
8	41	2
8	44	3
8	45	1
8	55	1
8	60	1
8	81	2
8	83	1
8	93	1
8	104	1
8	115	2
8	118	1
8	119	2
8	121	2
8	123	1
8	127	2
8	132	1
8	133	2
8	162	1
8	165	1
8	168	7
8	169	40
8	170	51
8	171	1
8	173	1
8	175	1
8	180	1
8	181	2
8	183	1
8	185	1
8	191	1
8	192	1
8	197	1
8	202	427
8	203	131
8	204	9
8	205	3
8	206	43
8	207	25
8	208	1
8	209	4
8	210	2
8	211	2
8	215	1
8	216	2
8	217	3
8	218	15
8	219	2
8	220	2
8	221	3
8	223	1
8	227	1
8	232	1
8	241	1
8	244	1
8	245	1
8	260	2
8	263	1
8	264	1
8	265	1
8	268	12
8	270	1
8	271	2
8	272	6
8	273	1
8	276	5
8	282	1
8	284	5
8	285	13
8	286	2
8	287	6
8	292	1
8	300	2
8	307	1
8	311	1
8	315	2
8	316	1
8	317	9
8	318	2
8	319	1
8	320	1
8	321	3
8	322	2
8	323	2
8	324	1
8	325	1
8	326	1
8	328	1
9	0	1
9	1	2
9	6	1
9	10	171
9	11	81
9	18	4
9	20	1
9	22	1
9	24	1
9	25	1
9	27	1
9	28	1
9	32	1
9	37	2
9	40	1
9	41	2
9	43	1
9	44	2
9	45	1
9	47	7
9	48	2
9	49	5
9	50	1
9	54	8
9	55	5
9	56	1
9	58	19
9	59	135
9	60	4
9	61	2
9	62	3
9	63	1
9	65	6
9	66	1
9	67	1
9	71	39
9	72	42
9	75	9
9	78	1
9	81	4
9	84	1
9	93	1
9	99	1
9	100	2
9	102	1
9	104	6
9	109	1
9	112	1
9	113	5
9	115	8
9	117	1
9	121	6
9	122	6
9	123	2
9	124	1
9	125	7
9	127	3
9	128	4
9	131	3
9	133	2
9	134	2
9	135	3
9	136	1
9	137	2
9	138	3
9	139	4
9	140	7
9	141	4
9	142	4
9	143	1
9	145	4
9	148	6
9	149	2
9	151	1
9	152	1
9	153	1
9	159	7
9	160	3
9	161	1
9	164	1
9	165	1
9	166	1
9	168	1
9	169	2
9	170	1
9	173	1
9	176	1
9	177	1
9	178	1
9	179	1
9	184	1
9	185	1
9	186	1
9	188	1
9	192	4
9	193	1
9	195	1
9	196	1
9	198	1
9	200	10
9	201	3
9	203	1
9	204	1
9	205	2
9	206	5
9	207	1
9	208	1
9	212	1
9	213	2
9	214	1
9	217	3
9	218	2
9	221	1
9	222	1
9	223	135
9	224	8
9	225	102
9	226	9
9	227	3
9	229	2
9	233	2
9	234	7
9	237	1
9	239	1
9	240	2
9	242	1
9	249	11
9	250	4
9	251	1
9	253	1
9	254	1
9	255	2
9	262	1
9	265	1
9	268	16
9	270	3
9	272	2
9	273	2
9	274	2
9	275	1
9	276	5
9	278	2
9	280	2
9	281	1
9	282	1
9	285	3
9	289	1
9	291	1
9	293	12
9	295	1
9	296	3
9	298	3
9	299	2
9	300	3
9	301	1
9	302	3
9	303	1
9	305	4
9	306	1
9	307	1
9	308	1
9	310	1
9	311	1
9	314	1
9	315	5
9	316	2
9	317	4
9	318	1
9	319	2
9	320	2
9	322	1
9	323	4
9	324	2
9	325	2
9	326	4
9	327	3
9	328	1
10	1	6
10	6	1
10	9	197
10	11	750
10	15	1
10	18	4
10	23	1
10	28	1
10	33	1
10	37	2
10	38	1
10	39	1
10	40	1
10	41	3
10	42	1
10	47	3
10	48	1
10	49	5
10	50	2
10	51	1
10	52	1
10	54	4
10	55	4
10	57	1
10	58	14
10	59	62
10	60	1
10	61	2
10	62	1
10	63	2
10	64	2
10	65	3
10	66	2
10	67	1
10	70	2
10	71	3
10	72	5
10	75	2
10	76	2
10	77	1
10	82	2
10	89	1
10	93	2
10	94	1
10	98	1
10	99	1
10	100	3
10	102	1
10	104	1
10	109	2
10	111	1
10	113	11
10	115	1
10	118	1
10	119	3
10	121	3
10	122	2
10	124	1
10	125	4
10	126	2
10	127	2
10	128	1
10	129	2
10	130	1
10	131	3
10	133	3
10	134	1
10	135	1
10	137	4
10	138	3
10	139	12
10	140	3
10	141	9
10	142	4
10	143	2
10	144	1
10	146	1
10	148	3
10	149	6
10	150	1
10	159	3
10	160	1
10	162	1
10	167	1
10	169	4
10	170	2
10	175	2
10	179	1
10	181	1
10	187	1
10	188	3
10	189	1
10	194	1
10	197	1
10	198	8
10	199	2
10	200	154
10	201	4
10	205	1
10	206	4
10	207	1
10	211	1
10	213	1
10	216	2
10	221	1
10	222	6
10	223	143
10	224	7
10	225	61
10	226	14
10	229	1
10	232	1
10	233	3
10	234	5
10	239	1
10	242	1
10	246	1
10	249	30
10	250	5
10	251	1
10	252	3
10	253	7
10	254	10
10	255	192
10	256	1
10	257	5
10	261	1
10	262	1
10	263	1
10	264	2
10	265	1
10	266	1
10	268	24
10	272	2
10	274	1
10	276	3
10	277	4
10	278	2
10	279	1
10	280	3
10	282	1
10	287	1
10	291	1
10	292	6
10	293	4
10	294	1
10	297	2
10	300	3
10	301	1
10	303	2
10	305	3
10	307	2
10	310	6
10	312	2
10	313	2
10	315	1
10	316	5
10	317	9
10	318	3
10	319	1
10	320	3
10	321	2
10	322	2
10	323	2
10	324	1
10	325	3
10	327	2
11	1	4
11	2	1
11	5	3
11	9	94
11	10	631
11	15	1
11	17	1
11	18	3
11	19	3
11	20	2
11	21	1
11	22	3
11	31	1
11	32	5
11	33	1
11	34	1
11	35	4
11	36	1
11	38	1
11	39	2
11	40	3
11	41	5
11	42	2
11	44	1
11	45	1
11	47	9
11	48	1
11	49	12
11	51	1
11	54	6
11	55	4
11	56	1
11	58	9
11	59	15
11	60	1
11	61	2
11	62	3
11	63	2
11	65	7
11	66	2
11	67	1
11	71	7
11	72	4
11	73	1
11	77	8
11	85	3
11	86	1
11	87	1
11	92	1
11	93	1
11	94	1
11	95	2
11	97	1
11	100	8
11	103	3
11	104	6
11	107	1
11	109	7
11	110	2
11	111	1
11	112	1
11	113	8
11	114	1
11	115	7
11	116	2
11	117	1
11	118	2
11	119	1
11	121	1
11	122	1
11	125	8
11	127	3
11	128	4
11	129	4
11	130	2
11	131	1
11	133	4
11	134	1
11	135	2
11	137	6
11	138	14
11	139	63
11	140	15
11	141	9
11	142	6
11	143	4
11	145	1
11	146	3
11	147	1
11	148	3
11	149	3
11	150	1
11	151	1
11	152	2
11	153	1
11	154	1
11	159	4
11	160	1
11	161	2
11	162	2
11	166	1
11	169	4
11	170	2
11	173	2
11	174	1
11	176	1
11	179	1
11	181	2
11	182	1
11	186	2
11	194	1
11	197	1
11	198	2
11	200	36
11	201	3
11	203	1
11	204	1
11	206	3
11	210	1
11	211	1
11	215	1
11	222	10
11	223	335
11	224	21
11	225	265
11	226	88
11	227	2
11	233	1
11	234	9
11	239	1
11	242	1
11	244	1
11	246	1
11	248	1
11	249	31
11	250	8
11	251	1
11	253	5
11	254	4
11	255	95
11	257	3
11	261	1
11	262	2
11	264	4
11	265	1
11	266	2
11	267	2
11	268	27
11	270	1
11	273	2
11	275	2
11	276	1
11	277	1
11	278	4
11	279	2
11	280	3
11	282	2
11	285	1
11	291	1
11	292	9
11	293	9
11	296	2
11	297	2
11	298	2
11	300	4
11	301	1
11	302	2
11	303	1
11	305	1
11	307	2
11	308	1
11	310	3
11	312	1
11	313	2
11	314	3
11	315	2
11	316	2
11	317	11
11	318	6
11	319	3
11	320	4
11	321	5
11	323	6
11	324	2
11	325	3
11	326	1
11	327	1
11	328	3
12	2	1
12	14	32
12	15	17
12	16	7
12	17	113
12	18	8
12	19	2
12	22	2
12	27	1
12	28	1
12	29	1
12	32	1
12	39	22
12	40	1
12	41	16
12	42	4
12	53	1
12	58	2
12	67	1
12	81	1
12	90	7
12	91	1
12	100	3
12	113	2
12	115	2
12	127	9
12	140	1
12	142	1
12	145	1
12	161	1
12	186	2
12	188	9
12	195	2
12	206	1
12	224	1
12	225	1
12	229	1
12	230	1
12	234	1
12	235	1
12	237	1
12	249	3
12	260	1
12	261	6
12	265	1
12	267	2
12	268	7
12	269	1
12	273	5
12	274	1
12	277	1
12	279	2
12	292	7
[truncated: 58,818 more rows]
