# Supplementary material for: On the Use of Human Mobility Proxies for Modeling Epidemics
Source: PLoS Comput Biol. 2014 Jul 10;10(7):e1003716. doi: 10.1371/journal.pcbi.1003716 (PMC4091706; doi:10.1371/journal.pcbi.1003716)
Supplement: Dataset S1 — We provide the mobile phone commuting dataset in .zip format containing the OD matrices extracted from the mobile phone data at the highest geographical resolution in Portugal, Spain and France. Specific information about the format of the data is inside the archive file. (ZIP) [file pcbi.1003716.s001.zip › SI_OD_Matrices_MobilePhones/Portugal/PT_id_list.txt]

0 AGUEDA
1 ALBERGARIA-A-VELHA
2 ANADIA
3 AVEIRO
4 OLIVEIRA_DO_BAIRRO
5 VAGOS
6 MORA
7 LISBOA
8 PORTO
9 VILA_NOVA_DA_BARQUINHA
10 TONDELA
11 ESTARREJA
12 SANTA_MARIA_DA_FEIRA
13 MEALHADA
14 MURTOSA
15 VALE_DE_CAMBRA
16 BRAGANCA
17 CASTELO_BRANCO
18 COVILHA
19 COIMBRA
20 FIGUEIRA_DA_FOZ
21 MIRA
22 OLIVEIRA_DO_HOSPITAL
23 EVORA
24 FARO
25 GUARDA
26 SEIA
27 LEIRIA
28 PORTO_DE_MOS
29 MAIA
30 MATOSINHOS
31 VILA_NOVA_DE_GAIA
32 SANTAREM
33 TOMAR
34 VILA_REAL
35 VISEU
36 ILHAVO
37 OLIVEIRA_DE_AZEMEIS
38 SEVER_DO_VOUGA
39 BRAGA
40 GUIMARAES
41 VILA_NOVA_DE_FAMALICAO
42 BELMONTE
43 IDANHA-A-NOVA
44 MONTEMOR-O-VELHO
45 SOURE
46 VENDAS_NOVAS
47 PENICHE
48 SINTRA
49 VILA_FRANCA_DE_XIRA
50 AMARANTE
51 CONSTANCIA
52 CHAVES
53 MANGUALDE
54 MORTAGUA
55 NELAS
56 OLIVEIRA_DE_FRADES
57 SANTA_COMBA_DAO
58 AROUCA
59 CASTELO_DE_PAIVA
60 ESPINHO
61 OVAR
62 SAO_JOAO_DA_MADEIRA
63 BEJA
64 MIRANDELA
65 CANTANHEDE
66 LAGOS
67 LOULE
68 PORTIMAO
69 ANSIAO
70 CALDAS_DA_RAINHA
71 FIGUEIRO_DOS_VINHOS
72 CASCAIS
73 LOURES
74 OEIRAS
75 TORRES_VEDRAS
76 ELVAS
77 PORTALEGRE
78 PAREDES
79 VALONGO
80 ABRANTES
81 ALCANENA
82 ENTRONCAMENTO
83 TORRES_NOVAS
84 ALMADA
85 GRANDOLA
86 ARCOS_DE_VALDEVEZ
87 PONTE_DE_LIMA
88 VIANA_DO_CASTELO
89 LAMEGO
90 PENALVA_DO_CASTELO
91 TAROUCA
92 VOUZELA
93 CASTRO_DAIRE
94 ALMEIDA
95 GONDOMAR
96 SINES
97 SILVES
98 MURCA
99 BARCELOS
100 OUREM
101 FORNOS_DE_ALGODRES
102 PEDROGAO_GRANDE
103 POMBAL
104 CAMPO_MAIOR
105 SETUBAL
106 PONTE_DA_BARCA
107 PENACOVA
108 BATALHA
109 ALENQUER
110 MARCO_DE_CANAVESES
111 SAO_JOAO_DA_PESQUEIRA
112 SATAO
113 VILA_NOVA_DE_FOZ_COA
114 BARREIRO
115 CELORICO_DA_BEIRA
116 MOURA
117 AMADORA
118 VILA_NOVA_DE_POIARES
119 PENAFIEL
120 POVOA_DE_VARZIM
121 SAO_PEDRO_DO_SUL
122 VILA_NOVA_DE_PAIVA
123 CASTANHEIRA_DE_PERA
124 CASTRO_VERDE
125 ESPOSENDE
126 CARRAZEDA_DE_ANSIAES
127 ARGANIL
128 CONDEIXA-A-NOVA
129 CASTRO_MARIM
130 OLHAO
131 NAZARE
132 CRATO
133 SANTO_TIRSO
134 VILA_DO_CONDE
135 ALPIARCA
136 PALMELA
137 SEIXAL
138 TRANCOSO
139 SERTA
140 MARINHA_GRANDE
141 LOUSADA
142 BENAVENTE
143 RESENDE
144 TABUA
145 RIO_MAIOR
146 VILA_DE_REI
147 ALBUFEIRA
148 TROFA
149 ALVITO
150 MACEDO_DE_CAVALEIROS
151 TORRE_DE_MONCORVO
152 MIRANDA_DO_CORVO
153 PAMPILHOSA_DA_SERRA
154 AZAMBUJA
155 FELGUEIRAS
156 CARTAXO
157 MOITA
158 CAMINHA
159 ODIVELAS
160 FAFE
161 FREIXO_DE_ESPADA_A_CINTA
162 LOUSA
163 PACOS_DE_FERREIRA
164 BAIAO
165 CINFAES
166 MANTEIGAS
167 OBIDOS
168 VILA_VERDE
169 PENELA
170 RIBEIRA_DE_PENA
171 VIANA_DO_ALENTEJO
172 PESO_DA_REGUA
173 MAFRA
174 TAVIRA
175 MARVAO
176 ESTREMOZ
177 VILA_VICOSA
178 OURIQUE
179 PROENCA-A-NOVA
180 VILA_REAL_DE_SANTO_ANTONIO
181 ALCOBACA
182 SANTIAGO_DO_CACEM
183 SABROSA
184 BARRANCOS
185 ALIJO
186 MOIMENTA_DA_BEIRA
187 CADAVAL
188 REGUENGOS_DE_MONSARAZ
189 SANTA_MARTA_DE_PENAGUIAO
190 ODEMIRA
191 FRONTEIRA
192 VINHAIS
193 SERPA
194 VIZELA
195 MIRANDA_DO_DOURO
196 MONTEMOR-O-NOVO
197 PINHEL
198 VALENCA
199 SERNANCELHE
200 FIGUEIRA_DE_CASTELO_RODRIGO
201 CORUCHE
202 ALCOCHETE
203 MONTIJO
204 MACAO
205 ALTER_DO_CHAO
206 CASTELO_DE_VIDE
207 ALJEZUR
208 PORTEL
209 ALFANDEGA_DA_FE
210 BORBA
211 MOGADOURO
212 ALMODOVAR
213 MONTALEGRE
214 SABUGAL
215 SOUSEL
216 ALJUSTREL
217 CABECEIRAS_DE_BASTO
218 OLEIROS
219 NISA
220 SALVATERRA_DE_MAGOS
221 PAREDES_DE_COURA
222 BOTICAS
223 POVOA_DE_LANHOSO
224 MOURAO
225 ALCOUTIM
226 AVIS
227 MONCAO
228 CARREGAL_DO_SAL
229 GOLEGA
230 FERREIRA_DO_ZEZERE
231 ARRUDA_DOS_VINHOS
232 PONTE_DE_SOR
233 VALPACOS
234 TABUACO
235 MONDIM_DE_BASTO
236 ARMAMAR
237 ALANDROAL
238 REDONDO
239 MONCHIQUE
240 BOMBARRAL
241 LOURINHA
242 MELGACO
243 MEDA
244 VILA_NOVA_DE_CERVEIRA
245 LAGOA
246 GAVIAO
247 AMARES
248 CHAMUSCA
249 GOIS
250 AGUIAR_DA_BEIRA
251 VILA_VELHA_DE_RODAO
252 ARRAIOLOS
253 FUNDAO
254 CELORICO_DE_BASTO
255 SESIMBRA
256 ALVAIAZERE
257 ALMEIRIM
258 ALCACER_DO_SAL
259 ARRONCHES
260 PENEDONO
261 PENAMACOR
262 GOUVEIA
263 CUBA
264 FERREIRA_DO_ALENTEJO
265 MERTOLA
266 VIDIGUEIRA
267 SAO_BRAS_DE_ALPORTEL
268 MONFORTE
269 VILA_DO_BISPO
270 TERRAS_DE_BOURO
271 VIEIRA_DO_MINHO
272 SARDOAL
273 VIMIOSO
274 VILA_FLOR
275 VILA_POUCA_DE_AGUIAR
276 MESAO_FRIO
277 SOBRAL_DE_MONTE_AGRACO
