# Supplementary material for: On the Use of Human Mobility Proxies for Modeling Epidemics
Source: PLoS Comput Biol. 2014 Jul 10;10(7):e1003716. doi: 10.1371/journal.pcbi.1003716 (PMC4091706; doi:10.1371/journal.pcbi.1003716)
Supplement: Dataset S1 — We provide the mobile phone commuting dataset in .zip format containing the OD matrices extracted from the mobile phone data at the highest geographical resolution in Portugal, Spain and France. Specific information about the format of the data is inside the archive file. (ZIP) [file pcbi.1003716.s001.zip › SI_OD_Matrices_MobilePhones/Portugal/PT_od_matrix_mobilephones.txt]

ORIGIN	DEST	COMMUTERS
0	1	218
0	2	300
0	3	539
0	4	553
0	5	24
0	7	23
0	8	26
0	10	13
0	11	15
0	12	16
0	13	14
0	14	9
0	15	8
0	16	4
0	17	2
0	19	62
0	20	8
0	21	6
0	25	3
0	26	1
0	27	10
0	29	8
0	30	13
0	31	14
0	32	4
0	33	1
0	34	5
0	35	11
0	36	55
0	37	9
0	38	142
0	39	7
0	40	35
0	41	3
0	44	1
0	45	1
0	47	1
0	48	8
0	49	5
0	50	1
0	52	1
0	54	4
0	55	3
0	58	1
0	60	9
0	61	11
0	62	5
0	63	1
0	64	2
0	65	33
0	67	3
0	70	3
0	71	1
0	72	2
0	73	2
0	74	4
0	75	5
0	78	2
0	79	2
0	82	1
0	83	1
0	84	4
0	88	2
0	92	39
0	93	1
0	94	3
0	95	6
0	96	2
0	97	1
0	99	4
0	100	8
0	101	1
0	103	12
0	106	2
0	107	2
0	109	2
0	110	1
0	112	3
0	119	3
0	120	2
0	121	12
0	122	1
0	125	1
0	126	1
0	127	3
0	129	1
0	130	1
0	133	1
0	134	5
0	135	1
0	138	1
0	139	4
0	140	2
0	142	3
0	144	1
0	145	2
0	147	6
0	148	2
0	151	2
0	155	1
0	156	1
0	158	4
0	159	1
0	160	4
0	161	2
0	162	1
0	163	1
0	171	1
0	172	3
0	173	2
0	174	2
0	176	1
0	177	1
0	180	1
0	182	4
0	186	1
0	194	1
0	196	1
0	197	2
0	201	2
0	203	1
0	205	1
0	210	1
0	211	3
0	216	1
0	220	2
0	228	2
0	231	1
0	232	2
0	241	1
0	253	2
0	257	3
0	262	3
0	265	1
0	270	1
0	271	3
0	276	2
1	0	335
1	2	9
1	3	299
1	4	17
1	5	6
1	7	2
1	8	14
1	10	2
1	11	41
1	12	23
1	13	8
1	14	11
1	15	9
1	16	3
1	18	3
1	19	17
1	20	2
1	21	5
1	25	1
1	26	5
1	27	3
1	29	6
1	30	7
1	31	12
1	32	3
1	35	6
1	36	17
1	37	57
1	38	28
1	39	4
1	40	4
1	41	3
1	43	1
1	44	1
1	49	3
1	52	1
1	54	1
1	55	2
1	58	1
1	60	6
1	61	13
1	62	10
1	64	3
1	65	1
1	67	2
1	70	1
1	73	3
1	74	2
1	78	1
1	79	1
1	84	1
1	88	2
1	91	2
1	92	7
1	94	2
1	95	1
1	97	1
1	99	3
1	100	1
1	101	3
1	103	2
1	107	2
1	108	1
1	109	3
1	110	2
1	112	1
1	119	2
1	120	3
1	121	7
1	125	1
1	128	1
1	130	1
1	133	1
1	134	1
1	137	3
1	139	1
1	142	1
1	143	2
1	144	2
1	145	1
1	147	3
1	150	2
1	155	2
1	162	1
1	163	2
1	172	1
1	173	1
1	176	1
1	180	1
1	198	1
1	203	1
1	205	1
1	214	1
1	220	1
1	232	1
1	243	2
1	255	1
1	262	1
1	271	1
1	275	1
2	0	314
2	1	5
2	3	120
2	4	300
2	5	16
2	7	14
2	8	8
2	10	3
2	11	4
2	12	4
2	13	182
2	14	1
2	16	2
2	17	3
2	18	1
2	19	117
2	20	3
2	21	8
2	25	2
2	26	2
2	27	7
2	29	4
2	30	4
2	31	6
2	34	3
2	35	7
2	36	31
2	37	2
2	38	7
2	39	3
2	40	3
2	41	2
2	43	1
2	44	6
2	45	2
2	48	3
2	49	3
2	50	1
2	54	64
2	56	1
2	57	2
2	58	2
2	60	2
2	61	1
2	62	3
2	65	184
2	68	2
2	72	4
2	73	1
2	74	3
2	77	1
2	78	3
2	79	2
2	84	2
2	88	1
2	89	1
2	91	1
2	92	1
2	94	2
2	95	5
2	96	1
2	97	3
2	99	2
2	100	3
2	103	5
2	107	23
2	109	1
2	117	3
2	119	1
2	120	1
2	121	2
2	127	1
2	128	10
2	129	1
2	130	3
2	134	2
2	137	3
2	138	1
2	140	1
2	143	2
2	144	1
2	147	6
2	162	2
2	172	1
2	173	2
2	181	2
2	186	1
2	190	1
2	194	1
2	202	1
2	203	1
2	223	1
2	240	1
2	245	1
2	248	1
2	253	1
2	275	1
3	0	308
3	1	203
3	2	56
3	4	122
3	5	118
3	7	54
3	8	96
3	10	5
3	11	135
3	12	64
3	13	10
3	14	66
3	15	21
3	16	8
3	17	8
3	18	6
3	19	81
3	20	13
3	21	14
3	22	4
3	23	3
3	25	7
3	26	7
3	27	23
3	28	1
3	29	18
3	30	31
3	31	67
3	32	5
3	33	7
3	34	8
3	35	41
3	36	542
3	37	28
3	38	36
3	39	14
3	40	15
3	41	10
3	44	10
3	48	6
3	49	2
3	50	6
3	51	1
3	52	10
3	53	1
3	54	3
3	55	4
3	57	1
3	58	6
3	59	2
3	60	22
3	61	50
3	62	13
3	64	8
3	65	60
3	67	11
3	68	8
3	69	4
3	70	3
3	71	1
3	72	6
3	73	3
3	74	6
3	75	3
3	76	1
3	77	4
3	78	5
3	79	5
3	80	2
3	81	1
3	82	5
3	83	5
3	84	5
3	85	2
3	86	3
3	87	2
3	88	5
3	89	5
3	91	3
3	92	18
3	93	5
3	94	4
3	95	10
3	97	1
3	99	13
3	100	12
3	103	4
3	105	2
3	106	4
3	107	6
3	108	2
3	109	1
3	110	1
3	111	2
3	112	11
3	113	2
3	114	2
3	116	1
3	117	6
3	118	1
3	119	5
3	120	4
3	121	17
3	122	5
3	123	1
3	125	3
3	127	2
3	128	2
3	129	1
3	131	1
3	132	1
3	133	2
3	134	2
3	135	2
3	136	2
3	137	4
3	138	3
3	139	1
3	140	1
3	141	2
3	142	1
3	143	4
3	144	1
3	145	3
3	147	18
3	148	2
3	150	1
3	151	3
3	152	2
3	153	1
3	154	2
3	155	5
3	158	3
3	159	3
3	160	5
3	161	2
3	162	3
3	163	4
3	164	1
3	165	3
3	167	1
3	168	1
3	170	1
3	172	1
3	173	2
3	176	1
3	177	1
3	179	2
3	186	6
3	188	1
3	190	2
3	192	3
3	195	2
3	198	3
3	199	3
3	200	2
3	201	1
3	203	1
3	207	1
3	209	1
3	211	1
3	214	2
3	215	2
3	217	1
3	219	1
3	221	2
3	226	1
3	227	1
3	230	1
3	231	1
3	232	1
3	233	1
3	235	1
3	243	2
3	244	1
3	245	1
3	247	1
3	248	1
3	250	1
3	252	1
3	253	1
3	254	2
3	255	1
3	257	3
3	258	1
3	262	2
3	269	4
3	271	1
3	272	1
3	273	3
3	275	2
3	276	1
4	0	501
4	1	8
4	2	360
4	3	327
4	5	76
4	7	4
4	8	11
4	10	4
4	11	6
4	12	3
4	13	6
4	14	1
4	15	1
4	16	2
4	17	5
4	18	2
4	19	46
4	20	2
4	21	2
4	23	2
4	24	1
4	25	2
4	27	4
4	29	4
4	30	6
4	33	2
4	34	2
4	35	3
4	36	52
4	37	1
4	38	14
4	39	1
4	40	5
4	43	1
4	44	3
4	48	2
4	54	2
4	57	1
4	58	2
4	60	2
4	61	4
4	64	1
4	65	149
4	67	1
4	68	1
4	69	1
4	70	1
4	74	1
4	78	1
4	79	1
4	85	1
4	88	1
4	89	1
4	92	5
4	94	1
4	95	1
4	98	1
4	99	2
4	100	7
4	103	6
4	107	2
4	114	1
4	117	1
4	119	2
4	121	5
4	122	2
4	127	1
4	128	2
4	130	1
4	134	1
4	137	3
4	139	1
4	140	1
4	141	1
4	147	4
4	155	1
4	158	1
4	159	1
4	163	3
4	167	1
4	172	1
4	180	1
4	186	1
4	203	1
4	208	2
4	209	2
4	212	4
4	213	1
4	217	1
4	218	1
4	245	1
4	253	3
4	270	1
5	0	21
5	1	5
5	2	2
5	3	189
5	4	66
5	7	9
5	8	7
5	9	1
5	10	2
5	11	3
5	12	3
5	15	1
5	16	1
5	17	1
5	19	19
5	20	4
5	21	26
5	25	2
5	27	3
5	29	2
5	30	1
5	31	2
5	32	1
5	33	1
5	35	4
5	36	140
5	37	3
5	40	4
5	42	1
5	44	1
5	47	1
5	48	2
5	52	2
5	53	1
5	55	1
5	61	1
5	62	1
5	65	74
5	67	1
5	68	2
5	70	1
5	72	1
5	74	1
5	79	1
5	84	1
5	88	1
5	92	2
5	95	2
5	97	1
5	100	2
5	103	1
5	107	1
5	112	1
5	117	1
5	119	1
5	125	1
5	129	1
5	133	2
5	142	1
5	145	1
5	147	1
5	157	1
5	160	1
5	165	1
5	185	1
5	187	1
5	197	1
5	241	3
5	250	1
5	270	1
6	2	1
6	7	50
6	8	1
6	12	1
6	13	4
6	17	2
6	19	2
6	23	138
6	25	1
6	27	4
6	30	1
6	31	1
6	32	4
6	33	3
6	43	1
6	46	7
6	47	2
6	48	3
6	49	3
6	51	1
6	62	1
6	63	4
6	67	4
6	68	3
6	70	1
6	72	3
6	73	13
6	74	8
6	76	6
6	77	3
6	80	4
6	83	2
6	84	7
6	85	3
6	97	2
6	105	10
6	109	2
6	114	10
6	117	8
6	131	1
6	137	8
6	142	5
6	145	4
6	156	2
6	157	5
6	159	8
6	171	2
6	173	3
6	174	1
6	176	3
6	177	2
6	188	1
6	190	2
6	195	1
6	196	33
6	201	102
6	202	2
6	203	23
6	205	5
6	211	1
6	215	10
6	219	1
6	220	4
6	226	26
6	232	197
6	237	3
6	245	1
6	248	2
6	251	1
6	252	121
6	255	3
6	257	7
6	258	1
6	275	1
7	0	15
7	1	4
7	2	17
7	3	57
7	4	7
7	5	3
7	6	28
7	8	277
7	9	10
7	10	30
7	11	14
7	12	21
7	13	9
7	14	11
7	15	10
7	16	40
7	17	83
7	18	51
7	19	138
7	20	30
7	21	4
7	22	26
7	23	104
7	24	74
7	25	30
7	26	36
7	27	84
7	28	20
7	29	71
7	30	108
7	31	121
7	32	140
7	33	69
7	34	34
7	35	74
7	36	9
7	37	13
7	38	7
7	39	87
7	40	27
7	41	21
7	42	11
7	43	35
7	44	15
7	45	4
7	46	27
7	47	79
7	48	2740
7	49	1216
7	50	15
7	51	7
7	52	32
7	53	9
7	54	1
7	55	7
7	57	6
7	58	7
7	59	3
7	60	18
7	61	14
7	62	1
7	63	63
7	64	23
7	65	25
7	66	91
7	67	144
7	68	135
7	69	5
7	70	101
7	71	9
7	72	1762
7	73	3064
7	74	3191
7	75	264
7	76	34
7	77	39
7	78	12
7	79	20
7	80	70
7	81	34
7	82	37
7	83	41
7	84	1741
7	85	95
7	86	10
7	87	32
7	88	32
7	89	19
7	90	2
7	91	21
7	92	20
7	93	45
7	94	10
7	95	39
7	96	54
7	97	86
7	98	4
7	99	25
7	100	75
7	101	8
7	102	17
7	103	38
7	104	13
7	105	413
7	106	16
7	107	5
7	108	7
7	109	184
7	110	19
7	111	6
7	112	24
7	113	3
7	114	482
7	115	2
7	116	30
7	117	2430
7	118	6
7	119	17
7	120	15
7	121	42
7	122	25
7	123	9
7	124	3
7	125	11
7	126	1
7	127	16
7	128	9
7	129	64
7	130	24
7	131	18
7	132	18
7	133	20
7	134	8
7	135	13
7	136	335
7	137	1246
7	138	21
7	139	48
7	140	23
7	141	2
7	142	157
7	143	12
7	144	16
7	145	38
7	146	14
7	147	163
7	148	4
7	149	5
7	150	6
7	151	3
7	152	6
7	153	29
7	154	81
7	155	7
7	156	69
7	157	261
7	158	22
7	159	2327
7	160	5
7	161	6
7	162	8
7	163	7
7	164	2
7	165	4
7	166	13
7	167	52
7	168	24
7	169	6
7	171	10
7	172	13
7	173	466
7	174	80
7	175	3
7	176	36
7	177	10
7	178	4
7	179	18
7	180	43
7	181	80
7	182	60
7	183	2
7	184	3
7	185	18
7	186	12
7	187	34
7	188	18
7	189	2
7	190	85
7	191	6
7	192	25
7	193	31
7	194	2
7	195	14
7	196	48
7	197	4
7	198	14
7	199	5
7	200	6
7	201	89
7	202	153
7	203	317
7	204	21
7	205	26
7	206	12
7	207	25
7	208	5
7	209	3
7	210	8
7	211	10
7	212	7
7	213	11
7	214	26
7	215	9
7	216	23
7	217	7
7	218	46
7	219	27
7	220	91
7	221	5
7	223	3
7	224	4
7	225	2
7	226	9
7	227	9
7	228	17
7	229	8
7	230	34
7	231	55
7	232	43
7	233	10
7	234	5
7	235	3
7	236	1
7	237	11
7	238	5
7	240	9
7	241	59
7	242	8
7	243	8
7	244	4
7	245	42
7	246	11
7	247	5
7	248	35
7	249	7
7	250	6
7	251	13
7	252	24
7	253	45
7	254	4
7	255	524
7	256	14
7	257	48
7	258	54
7	259	6
7	260	4
7	261	4
7	262	7
7	263	6
7	264	6
7	265	28
7	266	2
7	267	5
7	268	9
7	269	15
7	270	3
7	271	4
7	272	9
7	273	3
7	274	2
7	275	14
7	276	6
7	277	19
8	0	29
8	1	15
8	2	22
8	3	113
8	4	14
8	5	6
8	7	371
8	9	1
8	10	3
8	11	32
8	12	241
8	13	7
8	14	22
8	15	21
8	16	78
8	17	10
8	18	8
8	19	86
8	20	18
8	21	6
8	22	7
8	23	12
8	24	7
8	25	15
8	26	20
8	27	27
8	28	2
8	29	1803
8	30	5188
8	31	4443
8	32	18
8	33	19
8	34	104
8	35	65
8	36	24
8	37	44
8	38	4
8	39	231
8	40	142
8	41	162
8	42	2
8	43	3
8	44	5
8	47	9
8	48	39
8	49	10
8	50	151
8	51	3
8	52	109
8	53	7
8	54	3
8	55	4
8	57	2
8	58	37
8	59	63
8	60	138
8	61	115
8	62	29
8	63	5
8	64	58
8	65	13
8	66	6
8	67	96
8	68	45
8	70	7
8	72	43
8	73	24
8	74	52
8	75	9
8	76	6
8	77	5
8	78	248
8	79	823
8	80	5
8	81	3
8	82	4
8	83	3
8	84	9
8	85	3
8	86	31
8	87	76
8	88	156
8	89	62
8	90	1
8	91	22
8	92	15
8	93	5
8	94	2
8	95	3119
8	96	10
8	97	12
8	98	11
8	99	109
8	100	24
8	101	2
8	103	5
8	104	3
8	105	13
8	106	22
8	107	1
8	109	4
8	110	160
8	111	17
8	112	10
8	113	6
8	114	2
8	115	3
8	117	14
8	118	2
8	119	251
8	120	152
8	121	9
8	122	7
8	123	2
8	125	85
8	126	14
8	127	4
8	128	6
8	129	15
8	130	5
8	131	4
8	132	2
8	133	134
8	134	365
8	136	8
8	137	13
8	138	3
8	140	1
8	141	41
8	142	2
8	143	65
8	144	2
8	145	3
8	147	85
8	148	91
8	150	31
8	151	28
8	152	1
8	153	5
8	154	2
8	155	32
8	156	1
8	157	1
8	158	120
8	159	10
8	160	42
8	161	19
8	162	3
8	163	77
8	164	29
8	165	31
8	166	5
8	167	4
8	168	39
8	169	1
8	170	15
8	172	32
8	173	5
8	174	30
8	175	1
8	176	2
8	180	17
8	181	13
8	182	12
8	183	6
8	185	46
8	186	10
8	187	1
8	188	1
8	189	12
8	190	11
8	192	11
8	193	3
8	194	18
8	195	36
8	196	3
8	197	2
8	198	35
8	199	12
8	200	2
8	201	1
8	202	1
8	203	4
8	205	4
8	206	3
8	207	6
8	208	4
8	209	8
8	211	35
8	212	1
8	213	9
8	214	3
8	215	1
8	217	49
8	218	1
8	220	3
8	221	7
8	223	9
8	224	1
8	227	5
8	228	5
8	229	1
8	230	1
8	231	3
8	232	3
8	233	27
8	234	11
8	235	24
8	236	1
8	237	5
8	241	1
8	242	23
8	243	5
8	244	9
8	245	22
8	246	1
8	247	9
8	248	5
8	251	1
8	252	1
8	253	6
8	254	25
8	255	9
8	257	2
8	258	4
8	260	4
8	261	2
8	262	6
8	263	1
8	264	1
8	266	2
8	267	1
8	268	1
8	269	11
8	270	19
8	271	9
8	272	2
8	273	9
8	274	14
8	275	36
8	276	32
9	0	1
9	7	10
9	8	2
9	16	1
9	17	1
9	19	1
9	20	1
9	27	2
9	29	2
9	30	2
9	32	1
9	33	46
9	34	1
9	35	1
9	39	2
9	40	5
9	47	1
9	48	2
9	51	12
9	60	1
9	61	1
9	65	1
9	72	2
9	78	2
9	80	131
9	81	1
9	82	19
9	83	9
9	84	1
9	95	1
9	98	1
9	100	1
9	105	1
9	106	1
9	110	1
9	113	2
9	114	1
9	117	1
9	121	1
9	132	2
9	137	2
9	139	1
9	142	1
9	143	1
9	145	1
9	154	1
9	160	1
9	163	1
9	166	1
9	176	1
9	181	1
9	185	1
9	186	1
9	189	1
9	192	1
9	201	3
9	202	1
9	209	1
9	229	1
9	231	1
9	232	1
9	243	1
9	246	1
9	248	7
9	251	3
9	255	1
9	257	1
9	270	1
9	271	1
10	0	13
10	1	1
10	2	1
10	3	10
10	4	2
10	5	1
10	7	18
10	8	10
10	9	1
10	11	1
10	12	3
10	13	3
10	15	1
10	16	1
10	19	30
10	20	7
10	21	1
10	22	31
10	25	1
10	26	6
10	27	2
10	29	5
10	30	4
10	31	9
10	33	1
10	34	3
10	35	189
10	36	1
10	37	3
10	38	1
10	40	1
10	41	1
10	43	1
10	44	1
10	48	4
10	49	4
10	50	2
10	53	4
10	54	11
10	55	11
10	56	1
10	57	30
10	61	3
10	62	1
10	64	2
10	68	6
10	70	2
10	72	4
10	73	2
10	74	4
10	79	1
10	81	2
10	84	3
10	89	3
10	91	1
10	92	18
10	93	1
10	94	5
10	95	2
10	97	2
10	100	4
10	103	1
10	105	1
10	107	7
10	108	1
10	109	1
10	110	2
10	112	3
10	114	1
10	115	2
10	117	4
10	120	2
10	121	5
10	122	1
10	127	1
10	137	2
10	138	1
10	140	2
10	142	2
10	144	6
10	147	1
10	153	1
10	156	1
10	159	4
10	162	1
10	163	1
10	172	1
10	176	1
10	183	1
10	185	2
10	186	3
10	187	1
10	188	1
10	190	1
10	202	1
10	214	1
10	228	36
10	230	1
10	255	1
10	257	1
10	276	1
11	0	12
11	1	43
11	2	5
11	3	197
11	4	2
11	5	3
11	7	9
11	8	36
11	10	1
11	12	44
11	13	4
11	14	114
11	15	3
11	16	2
11	18	5
11	19	13
11	20	3
11	22	1
11	23	2
11	25	4
11	26	2
11	27	3
11	29	10
11	30	14
11	31	27
11	32	1
11	33	1
11	34	3
11	35	6
11	36	17
11	37	54
11	38	7
11	39	2
11	40	1
11	41	1
11	43	1
11	44	1
11	48	3
11	49	6
11	50	2
11	54	1
11	59	1
11	60	10
11	61	260
11	62	4
11	63	1
11	65	4
11	66	1
11	67	4
11	68	2
11	73	5
11	74	3
11	79	2
11	84	2
11	87	2
11	89	2
11	92	2
11	94	2
11	95	5
11	97	1
11	101	1
11	103	4
11	105	1
11	110	1
11	114	1
11	116	1
11	120	1
11	125	1
11	132	1
11	133	1
11	134	2
11	136	1
11	138	1
11	141	2
11	148	3
11	151	1
11	152	1
11	154	1
11	161	1
11	162	1
11	163	1
11	168	2
11	172	1
11	181	1
11	187	2
11	201	2
11	202	1
11	208	1
11	228	1
11	233	1
11	242	1
11	244	2
11	247	1
11	250	1
11	253	3
11	262	1
12	0	16
12	1	12
12	2	5
12	3	70
12	4	2
12	7	28
12	8	295
12	9	1
12	11	31
12	13	1
12	14	8
12	15	30
12	16	8
12	17	4
12	18	2
12	19	30
12	20	2
12	21	3
12	22	1
12	23	7
12	24	3
12	27	8
12	28	2
12	29	52
12	30	77
12	31	1190
12	32	1
12	33	1
12	34	2
12	35	7
12	36	15
12	37	273
12	38	4
12	39	15
12	40	12
12	41	9
12	44	1
12	46	2
12	47	1
12	48	7
12	49	2
12	50	7
12	52	3
12	53	2
12	54	2
12	55	3
12	56	1
12	58	179
12	59	33
12	60	437
12	61	588
12	62	515
12	64	2
12	65	4
12	66	3
12	67	9
12	68	8
12	69	1
12	70	1
12	72	5
12	73	9
12	74	7
12	75	2
12	77	2
12	78	11
12	79	21
12	80	1
12	82	1
12	83	1
12	85	1
12	86	2
12	87	2
12	88	10
12	89	3
12	92	5
12	93	1
12	94	3
12	95	213
12	97	6
12	99	6
12	100	9
12	103	4
12	105	1
12	106	2
12	107	1
12	108	1
12	109	2
12	110	7
12	112	1
12	117	3
12	119	10
12	120	11
12	121	3
12	122	2
12	124	1
12	125	2
12	127	2
12	129	3
12	130	1
12	131	4
12	133	3
12	134	18
12	136	4
12	137	2
12	138	1
12	141	7
12	142	2
12	143	3
12	147	10
12	148	5
12	150	1
12	152	1
12	153	1
12	154	2
12	157	3
12	158	2
12	159	3
12	160	3
12	163	9
12	165	6
12	166	1
12	168	6
12	173	4
12	174	1
12	176	1
12	181	2
12	182	2
12	185	1
12	186	2
12	189	1
12	190	2
12	194	1
12	196	2
12	198	5
12	199	1
12	200	2
12	201	1
12	203	3
12	211	1
12	214	1
12	216	1
12	217	2
12	218	1
12	223	2
12	224	1
12	231	3
12	232	2
12	235	1
12	242	1
12	243	1
12	244	1
12	245	1
12	247	3
12	249	1
12	252	1
12	254	3
12	255	1
12	262	1
12	268	1
12	270	2
12	271	1
12	275	1
12	276	2
13	0	15
13	2	150
13	3	18
13	4	4
13	7	4
13	8	4
13	10	1
13	11	1
13	12	2
13	16	1
13	18	1
13	19	202
13	20	8
13	21	2
13	22	1
13	25	1
13	26	1
13	27	2
13	29	3
13	30	4
13	31	2
13	32	1
13	34	1
13	35	2
13	39	1
13	44	2
13	48	4
13	49	1
13	54	58
13	55	1
13	57	1
13	61	2
13	65	93
13	67	2
13	71	1
13	73	1
13	74	1
13	79	1
13	82	1
13	83	1
13	84	1
13	92	2
13	95	3
13	97	1
13	100	1
13	103	4
13	107	52
13	112	1
13	113	1
13	114	1
13	115	1
13	118	1
13	120	1
13	121	2
13	127	1
13	128	5
13	129	1
13	131	1
13	138	2
13	139	1
13	140	1
13	145	1
13	147	1
13	152	2
13	155	1
13	159	2
13	161	1
13	180	1
13	181	2
13	192	2
13	201	1
13	217	1
13	218	2
13	232	1
13	266	1
13	272	1
14	0	3
14	1	6
14	3	68
14	7	6
14	8	13
14	11	95
14	12	2
14	19	4
14	25	1
14	26	1
14	27	1
14	29	1
14	30	5
14	31	5
14	35	2
14	36	7
14	37	7
14	38	3
14	48	1
14	50	5
14	58	1
14	60	1
14	61	27
14	62	4
14	65	1
14	95	5
14	105	1
14	119	1
14	120	1
14	134	2
14	147	1
14	157	1
14	163	1
14	269	1
15	0	14
15	1	18
15	2	1
15	3	28
15	4	1
15	5	1
15	7	12
15	8	41
15	10	2
15	11	2
15	12	78
15	13	1
15	14	8
15	17	2
15	18	2
15	19	14
15	24	1
15	25	1
15	27	4
15	28	1
15	29	15
15	30	16
15	31	26
15	32	2
15	34	1
15	35	12
15	36	6
15	37	226
15	38	40
15	39	2
15	40	1
15	41	2
15	43	1
15	52	1
15	58	98
15	59	3
15	60	7
15	61	26
15	62	45
15	63	2
15	65	2
15	66	1
15	67	7
15	68	1
15	73	3
15	78	2
15	79	3
15	80	1
15	84	2
15	89	1
15	91	1
15	92	43
15	93	2
15	94	1
15	95	9
15	97	3
15	98	1
15	99	1
15	100	4
15	103	5
15	107	1
15	108	1
15	109	2
15	110	2
15	112	1
15	117	1
15	118	1
15	119	1
15	121	112
15	122	1
15	127	1
15	128	1
15	129	2
15	131	1
15	133	2
15	134	2
15	136	3
15	137	1
15	141	1
15	142	1
15	148	3
15	151	1
15	152	1
15	154	2
15	173	1
15	180	1
15	186	1
15	189	1
15	203	1
15	250	1
15	270	1
16	0	2
16	1	2
16	2	2
16	3	6
16	4	2
16	7	33
16	8	70
16	11	1
16	12	5
16	17	5
16	19	12
16	20	3
16	25	1
16	27	4
16	28	1
16	29	14
16	30	34
16	31	22
16	32	3
16	33	1
16	34	26
16	35	10
16	36	2
16	37	1
16	39	13
16	40	7
16	41	4
16	48	10
16	49	4
16	50	18
16	52	44
16	57	2
16	59	1
16	60	1
16	63	2
16	64	90
16	65	4
16	66	1
16	67	1
16	72	6
16	73	4
16	74	5
16	75	2
16	76	1
16	77	1
16	78	9
16	79	6
16	84	5
16	86	2
16	87	1
16	88	5
16	89	6
16	91	1
16	92	1
16	93	1
16	95	17
16	98	7
16	99	12
16	100	1
16	103	2
16	105	1
16	106	3
16	107	1
16	109	2
16	110	8
16	111	1
16	112	1
16	113	1
16	114	2
16	117	4
16	119	11
16	120	3
16	122	1
16	125	1
16	126	12
16	127	1
16	128	2
16	129	1
16	133	2
16	134	2
16	135	1
16	136	2
16	137	3
16	141	1
16	142	1
16	143	2
16	145	2
16	148	3
16	150	109
16	151	17
16	155	2
16	158	2
[truncated: 22,847 more rows]
