# Supplementary material for: On the Use of Human Mobility Proxies for Modeling Epidemics
Source: PLoS Comput Biol. 2014 Jul 10;10(7):e1003716. doi: 10.1371/journal.pcbi.1003716 (PMC4091706; doi:10.1371/journal.pcbi.1003716)
Supplement: Dataset S1 — We provide the mobile phone commuting dataset in .zip format containing the OD matrices extracted from the mobile phone data at the highest geographical resolution in Portugal, Spain and France. Specific information about the format of the data is inside the archive file. (ZIP) [file pcbi.1003716.s001.zip › SI_OD_Matrices_MobilePhones/README.txt]

Each folder contains the commuting networks extracted from mobile phone records in Portugal, Spain and France.

Networks are represented as OD matrices, where only the non-zero entries are indicated.
Each node of the network corresponds to one of the administrative subdivisions reported in the id_list files.

The number of commuters in each entry of the OD matrix corresponds to the raw data extracted from the mobile phone records. No normalization or rescaling is taken into account.
