# Supplementary material for: On the Use of Human Mobility Proxies for Modeling Epidemics
Source: PLoS Comput Biol. 2014 Jul 10;10(7):e1003716. doi: 10.1371/journal.pcbi.1003716 (PMC4091706; doi:10.1371/journal.pcbi.1003716)
Supplement: Dataset S1 — We provide the mobile phone commuting dataset in .zip format containing the OD matrices extracted from the mobile phone data at the highest geographical resolution in Portugal, Spain and France. Specific information about the format of the data is inside the archive file. (ZIP) [file pcbi.1003716.s001.zip › SI_OD_Matrices_MobilePhones/Spain/ES_id_list.txt]

0 Alava
1 Albacete
2 Alicante
3 Almeria
4 Avila
5 Badajoz
6 Barcelona
7 Burgos
8 Caceres
9 Cadiz
10 Castellon
11 Ciudad_Real
12 Cordoba
13 La_Coruna
14 Cuenca
15 Girona
16 Granada
17 Guadalajara
18 Guipuzcoa
19 Huelva
20 Huesca
21 Jaen
22 Leon
23 Lleida
24 La_Rioja
25 Lugo
26 Madrid
27 Malaga
28 Murcia
29 Navarra
30 Orense
31 Asturias
32 Palencia
33 Pontevedra
34 Salamanca
35 Cantabria
36 Segovia
37 Sevilla
38 Soria
39 Tarragona
40 Teruel
41 Toledo
42 Valencia
43 Valladolid
44 Vizcaya
45 Zamora
46 Zaragoza
