# Supplementary material for: On the Use of Human Mobility Proxies for Modeling Epidemics
Source: PLoS Comput Biol. 2014 Jul 10;10(7):e1003716. doi: 10.1371/journal.pcbi.1003716 (PMC4091706; doi:10.1371/journal.pcbi.1003716)
Supplement: Dataset S1 — We provide the mobile phone commuting dataset in .zip format containing the OD matrices extracted from the mobile phone data at the highest geographical resolution in Portugal, Spain and France. Specific information about the format of the data is inside the archive file. (ZIP) [file pcbi.1003716.s001.zip › SI_OD_Matrices_MobilePhones/Spain/ES_od_matrix_mobilephones.txt]

ORIGIN	DEST	COMMUTERS
0	1	1
0	2	34
0	3	4
0	4	11
0	5	9
0	6	62
0	7	632
0	8	27
0	9	12
0	10	7
0	11	8
0	12	4
0	13	7
0	14	2
0	15	5
0	16	16
0	17	6
0	18	106
0	19	2
0	20	59
0	21	3
0	22	39
0	23	2
0	24	371
0	25	1
0	26	197
0	27	17
0	28	3
0	29	204
0	30	11
0	31	34
0	32	40
0	33	16
0	34	45
0	35	182
0	36	15
0	37	7
0	38	13
0	39	4
0	40	3
0	41	16
0	42	22
0	43	64
0	44	186
0	45	26
0	46	167
1	0	7
1	2	1724
1	3	36
1	4	14
1	5	16
1	6	135
1	7	17
1	8	12
1	9	20
1	10	93
1	11	669
1	12	29
1	13	16
1	14	1048
1	15	14
1	16	116
1	17	20
1	18	3
1	19	11
1	20	9
1	21	124
1	22	13
1	23	14
1	24	7
1	25	3
1	26	577
1	27	33
1	28	987
1	29	11
1	30	2
1	31	19
1	32	10
1	33	11
1	34	17
1	35	14
1	36	19
1	37	64
1	38	9
1	39	32
1	40	51
1	41	183
1	42	1852
1	43	25
1	44	2
1	45	4
1	46	41
2	0	21
2	1	996
2	3	218
2	4	58
2	5	36
2	6	482
2	7	72
2	8	67
2	9	86
2	10	287
2	11	199
2	12	69
2	13	63
2	14	278
2	15	92
2	16	592
2	17	31
2	18	10
2	19	35
2	20	72
2	21	199
2	22	74
2	23	79
2	24	41
2	25	18
2	26	1789
2	27	159
2	28	3488
2	29	66
2	30	17
2	31	96
2	32	24
2	33	52
2	34	88
2	35	62
2	36	67
2	37	197
2	38	22
2	39	80
2	40	124
2	41	181
2	42	6179
2	43	155
2	44	8
2	45	33
2	46	154
3	0	5
3	1	43
3	2	187
3	4	10
3	5	24
3	6	302
3	7	14
3	8	16
3	9	116
3	10	33
3	11	35
3	12	91
3	13	12
3	14	10
3	15	76
3	16	1749
3	17	18
3	18	2
3	19	28
3	20	13
3	21	304
3	22	13
3	23	12
3	24	8
3	25	5
3	26	397
3	27	337
3	28	786
3	29	22
3	30	2
3	31	19
3	32	6
3	33	12
3	34	30
3	35	13
3	36	11
3	37	199
3	38	7
3	39	37
3	40	3
3	41	43
3	42	137
3	43	26
3	44	4
3	45	5
3	46	66
4	0	16
4	1	17
4	2	97
4	3	19
4	5	65
4	6	58
4	7	71
4	8	306
4	9	42
4	10	10
4	11	44
4	12	30
4	13	30
4	14	32
4	15	5
4	16	53
4	17	38
4	18	4
4	19	15
4	20	46
4	21	25
4	22	91
4	23	6
4	24	18
4	25	20
4	26	5444
4	27	74
4	28	40
4	29	12
4	30	11
4	31	80
4	32	47
4	33	21
4	34	1276
4	35	30
4	36	1118
4	37	64
4	38	17
4	39	8
4	40	7
4	41	885
4	42	82
4	43	712
4	44	1
4	45	98
4	46	52
5	0	10
5	1	19
5	2	46
5	3	18
5	4	66
5	6	298
5	7	35
5	8	3357
5	9	152
5	10	26
5	11	180
5	12	282
5	13	23
5	14	30
5	15	34
5	16	115
5	17	30
5	18	8
5	19	716
5	20	12
5	21	72
5	22	28
5	23	11
5	24	17
5	25	4
5	26	1685
5	27	155
5	28	29
5	29	24
5	30	3
5	31	49
5	32	8
5	33	32
5	34	293
5	35	19
5	36	43
5	37	1404
5	38	11
5	39	28
5	40	7
5	41	320
5	42	79
5	43	67
5	44	3
5	45	26
5	46	57
6	0	67
6	1	118
6	2	410
6	3	295
6	4	42
6	5	204
6	7	164
6	8	103
6	9	221
6	10	531
6	11	119
6	12	183
6	13	211
6	14	110
6	15	5967
6	16	451
6	17	60
6	18	53
6	19	141
6	20	452
6	21	236
6	22	170
6	23	2734
6	24	124
6	25	88
6	26	1790
6	27	374
6	28	258
6	29	213
6	30	71
6	31	212
6	32	42
6	33	222
6	34	142
6	35	177
6	36	37
6	37	477
6	38	113
6	39	5539
6	40	198
6	41	323
6	42	927
6	43	185
6	44	50
6	45	102
6	46	849
7	0	817
7	1	10
7	2	57
7	3	12
7	4	50
7	5	23
7	6	134
7	8	37
7	9	23
7	10	17
7	11	25
7	12	13
7	13	38
7	14	13
7	15	13
7	16	23
7	17	22
7	18	51
7	19	6
7	20	83
7	21	18
7	22	197
7	23	18
7	24	350
7	25	8
7	26	1227
7	27	40
7	28	15
7	29	154
7	30	14
7	31	119
7	32	524
7	33	37
7	34	195
7	35	625
7	36	243
7	37	33
7	38	274
7	39	22
7	40	9
7	41	54
7	42	52
7	43	753
7	44	179
7	45	103
7	46	118
8	0	30
8	1	21
8	2	48
8	3	13
8	4	306
8	5	2772
8	6	121
8	7	40
8	9	73
8	10	14
8	11	41
8	12	38
8	13	26
8	14	31
8	15	18
8	16	46
8	17	36
8	18	15
8	19	58
8	20	19
8	21	15
8	22	25
8	23	19
8	24	16
8	25	8
8	26	2008
8	27	46
8	28	23
8	29	17
8	30	3
8	31	48
8	32	22
8	33	22
8	34	920
8	35	20
8	36	42
8	37	161
8	38	15
8	39	12
8	40	7
8	41	620
8	42	46
8	43	91
8	44	6
8	45	36
8	46	50
9	0	6
9	1	21
9	2	93
9	3	83
9	4	30
9	5	149
9	6	193
9	7	20
9	8	68
9	10	31
9	11	64
9	12	217
9	13	84
9	14	17
9	15	23
9	16	555
9	17	10
9	18	11
9	19	1161
9	20	10
9	21	178
9	22	16
9	23	9
9	24	11
9	25	10
9	26	750
9	27	2725
9	28	85
9	29	27
9	30	8
9	31	38
9	32	1
9	33	32
9	34	39
9	35	26
9	36	23
9	37	4424
9	38	3
9	39	26
9	40	5
9	41	61
9	42	108
9	43	32
9	44	1
9	45	18
9	46	43
10	0	9
10	1	114
10	2	302
10	3	35
10	4	12
10	5	21
10	6	499
10	7	19
10	8	17
10	9	40
10	11	51
10	12	38
10	13	15
10	14	121
10	15	55
10	16	49
10	17	22
10	18	3
10	19	18
10	20	44
10	21	59
10	22	21
10	23	114
10	24	19
10	25	6
10	26	307
10	27	30
10	28	76
10	29	34
10	30	6
10	31	24
10	32	5
10	33	11
10	34	35
10	35	14
10	36	6
10	37	48
10	38	8
10	39	262
10	40	460
10	41	25
10	42	4427
10	43	18
10	44	3
10	45	10
10	46	134
11	0	8
11	1	968
11	2	235
11	3	27
11	4	47
11	5	116
11	6	141
11	7	29
11	8	61
11	9	69
11	10	53
11	12	237
11	13	17
11	14	676
11	15	13
11	16	202
11	17	52
11	18	2
11	19	26
11	20	14
11	21	350
11	22	19
11	23	15
11	24	13
11	25	5
11	26	3039
11	27	118
11	28	76
11	29	21
11	30	10
11	31	25
11	32	8
11	33	12
11	34	37
11	35	13
11	36	37
11	37	126
11	38	12
11	39	27
11	40	9
11	41	2156
11	42	267
11	43	33
11	44	4
11	45	13
11	46	55
12	0	6
12	1	23
12	2	59
12	3	76
12	4	11
12	5	251
12	6	150
12	7	8
12	8	36
12	9	243
12	10	32
12	11	251
12	13	12
12	14	17
12	15	12
12	16	416
12	17	14
12	18	4
12	19	196
12	20	8
12	21	992
12	22	16
12	23	3
12	24	7
12	25	4
12	26	544
12	27	1061
12	28	33
12	29	14
12	30	2
12	31	16
12	32	4
12	33	8
12	34	24
12	35	11
12	36	9
12	37	2316
12	38	7
12	39	29
12	40	2
12	41	91
12	42	111
12	43	18
12	44	2
12	45	4
12	46	41
13	0	13
13	1	5
13	2	50
13	3	15
13	4	26
13	5	18
13	6	148
13	7	28
13	8	19
13	9	77
13	10	18
13	11	18
13	12	21
13	14	9
13	15	19
13	16	23
13	17	9
13	18	9
13	19	21
13	20	31
13	21	8
13	22	218
13	23	13
13	24	18
13	25	893
13	26	594
13	27	37
13	28	25
13	29	19
13	30	345
13	31	276
13	32	14
13	33	2403
13	34	44
13	35	56
13	36	19
13	37	42
13	38	5
13	39	17
13	40	1
13	41	27
13	42	63
13	43	93
13	44	9
13	45	44
13	46	39
14	0	0
14	1	1908
14	2	248
14	3	12
14	4	27
14	5	23
14	6	119
14	7	19
14	8	27
14	9	14
14	10	83
14	11	626
14	12	16
14	13	10
14	15	8
14	16	36
14	17	251
14	18	3
14	19	8
14	20	18
14	21	52
14	22	18
14	23	10
14	24	9
14	25	4
14	26	2102
14	27	21
14	28	85
14	29	9
14	30	2
14	31	19
14	32	2
14	33	9
14	34	19
14	35	15
14	36	22
14	37	32
14	38	11
14	39	17
14	40	70
14	41	601
14	42	1740
14	43	31
14	45	11
14	46	44
15	0	1
15	1	19
15	2	58
15	3	47
15	4	5
15	5	26
15	6	5572
15	7	11
15	8	13
15	9	19
15	10	40
15	11	16
15	12	17
15	13	17
15	14	7
15	16	69
15	17	5
15	18	9
15	19	14
15	20	39
15	21	33
15	22	21
15	23	201
15	24	10
15	25	4
15	26	190
15	27	41
15	28	48
15	29	22
15	30	10
15	31	11
15	32	7
15	33	22
15	34	19
15	35	19
15	36	10
15	37	32
15	38	13
15	39	167
15	40	11
15	41	16
15	42	129
15	43	28
15	44	6
15	45	8
15	46	79
16	0	12
16	1	60
16	2	330
16	3	1832
16	4	24
16	5	96
16	6	419
16	7	40
16	8	46
16	9	548
16	10	56
16	11	230
16	12	399
16	13	38
16	14	34
16	15	83
16	17	14
16	18	4
16	19	190
16	20	26
16	21	2060
16	22	31
16	23	16
16	24	12
16	25	6
16	26	1014
16	27	2739
16	28	352
16	29	23
16	30	4
16	31	39
16	32	7
16	33	33
16	34	40
16	35	32
16	36	20
16	37	696
16	38	5
16	39	59
16	40	10
16	41	135
16	42	208
16	43	51
16	44	3
16	45	13
16	46	51
17	0	4
17	1	29
17	2	30
17	3	7
17	4	37
17	5	22
17	6	55
17	7	27
17	8	33
17	9	13
17	10	12
17	11	71
17	12	10
17	13	6
17	14	240
17	15	6
17	16	17
17	18	1
17	19	3
17	20	36
17	21	21
17	22	19
17	23	12
17	24	11
17	25	2
17	26	2701
17	27	17
17	28	18
17	29	11
17	30	3
17	31	14
17	32	6
17	33	10
17	34	33
17	35	12
17	36	78
17	37	26
17	38	96
17	39	8
17	40	60
17	41	151
17	42	71
17	43	30
17	44	4
17	45	10
17	46	115
18	0	146
18	1	2
18	2	6
18	3	4
18	4	3
18	5	4
18	6	53
18	7	67
18	8	15
18	9	2
18	11	1
18	12	3
18	13	13
18	14	1
18	15	3
18	16	11
18	19	2
18	20	48
18	21	2
18	22	11
18	23	5
18	24	49
18	25	4
18	26	90
18	27	11
18	28	6
18	29	182
18	30	6
18	31	20
18	32	19
18	33	10
18	34	9
18	35	79
18	36	4
18	37	5
18	38	10
18	39	5
18	40	1
18	41	10
18	42	9
18	43	28
18	44	397
18	45	9
18	46	35
19	0	6
19	1	12
19	2	34
19	3	35
19	4	8
19	5	580
19	6	122
19	7	15
19	8	60
19	9	1019
19	10	25
19	11	24
19	12	174
19	13	11
19	14	10
19	15	19
19	16	186
19	17	3
19	20	9
19	21	89
19	22	8
19	23	5
19	24	3
19	25	3
19	26	302
19	27	184
19	28	23
19	29	10
19	30	2
19	31	12
19	32	1
19	33	12
19	34	30
19	35	9
19	36	14
19	37	4827
19	38	7
19	39	18
19	40	3
19	41	35
19	42	46
19	43	16
19	44	1
19	45	8
19	46	19
20	0	38
20	1	5
20	2	41
20	3	12
20	4	24
20	5	11
20	6	428
20	7	42
20	8	11
20	9	17
20	10	28
20	11	13
20	12	7
20	13	33
20	14	21
20	15	42
20	16	18
20	17	45
20	18	45
20	19	6
20	21	13
20	22	20
20	23	1104
20	24	136
20	25	5
20	26	724
20	27	17
20	28	10
20	29	275
20	30	5
20	31	37
20	32	15
20	33	15
20	34	26
20	35	68
20	36	15
20	37	24
20	38	51
20	39	117
20	40	75
20	41	29
20	42	125
20	43	34
20	44	35
20	45	12
20	46	2618
21	0	5
21	1	146
21	2	133
21	3	269
21	4	23
21	5	73
21	6	217
21	7	21
21	8	31
21	9	191
21	10	40
21	11	405
21	12	1015
21	13	27
21	14	39
21	15	66
21	16	2168
21	17	20
21	18	3
21	19	108
21	20	14
21	22	39
21	23	14
21	24	11
21	25	10
21	26	926
21	27	631
21	28	98
21	29	35
21	30	11
21	31	28
21	32	10
21	33	20
21	34	54
21	35	28
21	36	23
21	37	584
21	38	10
21	39	54
21	40	7
21	41	158
21	42	224
21	43	61
21	44	3
21	45	24
21	46	43
22	0	27
22	1	9
22	2	57
22	3	17
22	4	71
22	5	29
22	6	147
22	7	196
22	8	39
22	9	22
22	10	21
22	11	18
22	12	11
22	13	207
22	14	14
22	15	25
22	16	22
22	17	14
22	18	11
22	19	7
22	20	37
22	21	15
22	23	18
22	24	38
22	25	103
22	26	914
22	27	42
22	28	23
22	29	42
22	30	183
22	31	2007
22	32	288
22	33	95
22	34	255
22	35	181
22	36	89
22	37	61
22	38	37
22	39	22
22	40	6
22	41	47
22	42	55
22	43	678
22	44	24
22	45	606
22	46	83
23	0	10
23	1	6
23	2	43
23	3	11
23	4	7
23	5	9
23	6	2666
23	7	14
23	8	9
23	9	6
23	10	75
23	11	8
23	12	5
23	13	8
23	14	7
23	15	220
23	16	15
23	17	19
23	18	4
23	19	1
23	20	935
23	21	16
23	22	12
23	24	22
23	25	1
23	26	182
23	27	22
23	28	16
23	29	32
23	30	5
23	31	12
23	32	4
23	33	7
23	34	12
23	35	13
23	36	10
23	37	18
23	38	26
23	39	753
23	40	22
23	41	13
23	42	126
23	43	20
23	44	6
23	45	3
23	46	349
24	0	353
24	1	1
24	2	32
24	3	4
24	4	7
24	5	12
24	6	102
24	7	309
24	8	17
24	9	15
24	10	12
24	11	9
24	12	6
24	13	14
24	14	8
24	15	9
24	16	14
24	17	16
24	18	42
24	19	3
24	20	157
24	21	7
24	22	47
24	23	29
24	25	6
24	26	255
24	27	15
24	28	14
24	29	1615
24	30	6
24	31	31
24	32	23
24	33	12
24	34	45
24	35	129
24	36	16
24	37	23
24	38	145
24	39	22
24	40	54
24	41	20
24	42	46
24	43	55
24	44	54
24	45	16
24	46	3440
25	0	4
25	1	4
25	2	14
25	3	4
25	4	8
25	5	5
25	6	79
25	7	19
25	8	5
25	9	7
25	10	4
25	11	3
25	12	5
25	13	887
25	14	6
25	15	7
25	16	7
25	17	7
25	18	2
25	19	2
25	20	5
25	21	2
25	22	99
25	23	2
25	24	4
25	26	213
25	27	11
25	28	6
25	29	8
25	30	252
25	31	334
25	32	8
25	33	259
25	34	15
25	35	30
25	36	8
25	37	7
25	38	4
25	39	10
25	40	1
25	41	13
25	42	14
25	43	27
25	44	0
25	45	24
25	46	13
26	0	210
26	1	474
26	2	1787
26	3	465
26	4	3998
26	5	1216
26	6	1729
26	7	1247
26	8	1707
26	9	725
26	10	298
26	11	2236
26	12	635
26	13	596
26	14	1835
26	15	198
26	16	1117
26	17	2012
26	18	68
26	19	304
26	20	849
26	21	848
26	22	918
26	23	275
26	24	254
26	25	192
26	27	1314
26	28	763
26	29	335
26	30	239
26	31	1029
26	32	301
26	33	534
26	34	1535
26	35	823
26	36	2589
26	37	1103
26	38	507
26	39	180
26	40	98
26	41	12009
26	42	1454
26	43	1468
26	44	67
26	45	776
26	46	1072
27	0	17
27	1	25
27	2	150
27	3	317
27	4	37
27	5	177
27	6	396
27	7	38
27	8	78
27	9	2072
27	10	21
27	11	121
27	12	944
27	13	59
27	14	32
27	15	34
27	16	2536
27	17	14
27	18	11
27	19	287
27	20	20
27	21	633
27	22	42
27	23	25
27	24	19
27	25	8
27	26	1271
27	28	116
27	29	44
27	30	6
27	31	77
27	32	11
27	33	62
27	34	53
27	35	44
27	36	29
27	37	1873
27	38	8
27	39	35
27	40	6
27	41	129
27	42	146
27	43	104
27	44	12
27	45	23
27	46	69
28	0	10
28	1	894
28	2	3057
28	3	664
28	4	29
28	5	26
28	6	264
28	7	28
28	8	26
28	9	104
28	10	91
28	11	64
28	12	53
28	13	38
28	14	110
28	15	56
28	16	522
28	17	18
28	18	2
28	19	24
28	20	19
28	21	133
28	22	31
28	23	13
28	24	12
28	25	9
28	26	829
28	27	144
28	29	31
28	30	6
28	31	44
28	32	9
28	33	26
28	34	28
28	35	19
28	36	23
28	37	134
28	38	10
28	39	37
28	40	27
28	41	81
28	42	607
28	43	52
28	44	2
28	45	16
28	46	66
29	0	219
29	1	10
29	2	43
29	3	18
29	4	11
29	5	19
29	6	173
29	7	114
29	8	32
29	9	42
29	10	31
29	11	16
29	12	10
29	13	32
29	14	7
29	15	26
29	16	29
29	17	24
29	18	189
29	19	9
29	20	305
29	21	41
29	22	64
29	23	28
29	24	1657
29	25	10
29	26	324
29	27	66
29	28	25
29	30	13
29	31	57
29	32	35
29	33	26
29	34	57
29	35	124
29	36	13
29	37	50
29	38	145
29	39	52
29	40	36
29	41	24
29	42	64
29	43	51
29	44	85
29	45	29
29	46	2225
30	0	11
30	1	2
30	2	10
30	3	5
30	4	5
30	5	3
30	6	59
30	7	9
30	8	7
30	9	6
30	10	0
30	11	8
30	12	1
30	13	290
30	14	3
30	15	5
30	16	2
30	17	3
30	18	2
30	19	3
30	20	9
30	21	2
30	22	211
30	23	2
30	24	4
30	25	193
30	26	188
30	27	4
30	29	7
30	31	26
30	32	6
30	33	730
30	34	16
30	35	18
30	36	6
30	37	5
30	38	4
30	39	4
30	41	7
30	42	16
30	43	42
30	44	8
30	45	79
30	46	11
31	0	29
31	1	13
31	2	107
31	3	32
31	4	48
31	5	18
31	6	196
31	7	89
31	8	41
31	9	33
31	10	19
31	11	26
31	12	13
31	13	244
31	14	16
31	15	19
31	16	31
31	17	10
31	18	26
31	19	14
31	20	34
31	21	19
31	22	1972
31	23	17
31	24	50
31	25	351
31	26	915
31	27	66
31	28	37
31	29	57
31	30	35
31	32	55
31	33	146
31	34	125
31	35	751
31	36	49
31	37	59
31	38	14
31	39	36
31	40	6
31	41	54
31	42	86
31	43	200
31	44	27
31	45	147
31	46	66
32	0	43
32	1	5
32	2	19
32	3	5
32	4	36
32	5	8
32	6	38
32	7	590
32	8	18
32	9	6
32	10	9
32	11	5
32	12	5
32	13	17
32	14	4
32	15	8
32	16	8
32	17	7
32	18	11
32	19	3
32	20	16
32	21	8
32	22	323
32	23	5
32	24	23
32	25	4
32	26	321
32	27	11
32	28	6
32	29	23
32	30	12
32	31	78
32	33	22
32	34	110
32	35	386
32	36	63
32	37	15
32	38	29
32	39	5
32	40	2
32	41	19
32	42	19
32	43	1655
32	44	16
32	45	83
32	46	35
33	0	17
33	1	6
33	2	54
33	3	14
33	4	20
33	5	15
33	6	148
33	7	39
33	8	14
33	9	33
33	10	11
33	11	17
33	12	6
33	13	2689
33	14	9
33	15	16
33	16	18
33	17	7
33	18	10
33	19	13
33	20	19
33	21	10
33	22	103
33	23	10
33	24	18
33	25	342
33	26	543
33	27	40
33	28	20
33	29	41
33	30	932
33	31	113
33	32	27
33	34	57
33	35	44
33	36	13
33	37	18
33	38	5
33	39	18
33	40	5
33	41	26
33	42	48
33	43	113
33	44	4
33	45	113
33	46	50
34	0	37
34	1	17
34	2	77
34	3	30
34	4	1217
34	5	211
34	6	109
34	7	228
34	8	770
34	9	42
34	10	19
34	11	29
34	12	22
34	13	52
34	14	26
34	15	20
34	16	29
34	17	15
34	18	24
34	19	33
34	20	34
34	21	26
34	22	312
34	23	12
34	24	38
34	25	23
34	26	1553
34	27	61
34	28	26
34	29	43
34	30	32
34	31	153
34	32	114
34	33	74
34	35	115
34	36	200
34	37	76
34	38	48
34	39	14
34	40	6
34	41	121
34	42	76
34	43	878
34	44	15
34	45	1172
34	46	73
35	0	200
35	1	14
35	2	61
35	3	22
35	4	22
35	5	18
35	6	138
35	7	625
35	8	19
35	9	25
35	10	14
35	11	14
35	12	12
35	13	57
35	14	9
35	15	13
35	16	34
35	17	12
35	18	72
35	19	5
35	20	76
35	21	15
35	22	154
35	23	15
35	24	116
35	25	17
35	26	715
35	27	42
35	28	17
35	29	132
35	30	16
35	31	658
35	32	338
35	33	39
35	34	89
35	36	56
35	37	33
35	38	15
35	39	23
35	40	9
35	41	36
35	42	58
35	43	224
35	44	333
35	45	47
35	46	119
36	0	13
36	1	13
36	2	49
36	3	14
36	4	1123
36	5	22
36	6	41
36	7	215
36	8	48
36	9	16
36	10	5
36	11	34
36	12	15
36	13	16
36	14	30
36	15	4
36	16	30
36	17	97
36	18	5
36	19	14
36	20	22
36	21	20
36	22	86
36	23	10
36	24	13
36	25	7
36	26	2933
36	27	24
36	28	16
36	29	9
36	30	7
36	31	63
36	32	52
36	33	23
36	34	149
36	35	53
36	37	29
36	38	62
36	39	4
36	40	1
36	41	116
36	42	42
36	43	1763
36	44	9
36	45	83
36	46	50
37	0	14
37	1	54
37	2	202
37	3	243
37	4	39
37	5	1094
37	6	473
37	7	37
37	8	209
37	9	6351
37	10	64
37	11	189
37	12	2818
37	13	51
37	14	41
37	15	51
37	16	1097
37	17	25
37	18	12
37	19	5637
37	20	23
37	21	588
37	22	51
37	23	19
37	24	28
37	25	6
37	26	1127
37	27	2435
37	28	109
37	29	33
37	30	8
37	31	68
37	32	11
37	33	34
37	34	91
37	35	44
37	36	28
37	38	16
37	39	81
37	40	9
37	41	168
37	42	221
37	43	60
37	44	9
37	45	21
37	46	84
38	0	15
38	1	10
38	2	28
38	3	7
38	4	23
38	5	6
38	6	89
38	7	301
38	8	17
38	9	2
38	10	15
38	11	10
38	12	10
38	13	8
38	14	18
38	15	5
38	16	13
38	17	105
38	18	6
38	19	5
38	20	50
38	21	10
38	22	37
38	23	17
38	24	124
38	25	2
38	26	593
38	27	12
38	28	9
38	29	110
38	30	4
38	31	12
38	32	34
38	33	4
38	34	48
38	35	16
38	36	72
38	37	11
38	39	21
38	40	16
38	41	33
38	42	24
38	43	146
38	44	4
38	45	26
38	46	588
39	0	12
39	1	22
39	2	82
39	3	47
39	4	6
39	5	26
39	6	4992
39	7	21
39	8	25
39	9	33
39	10	218
39	11	28
39	12	39
39	13	16
39	14	12
39	15	186
39	16	54
39	17	14
39	18	6
39	19	17
39	20	115
39	21	52
39	22	24
39	23	678
39	24	23
39	25	7
39	26	193
39	27	51
39	28	41
39	29	42
39	30	5
39	31	41
39	32	7
39	33	27
39	34	18
39	35	29
39	36	7
39	37	57
39	38	10
39	40	79
39	41	23
39	42	280
39	43	32
39	44	10
39	45	8
39	46	338
40	0	5
40	1	28
40	2	54
40	3	5
40	4	1
40	5	1
40	6	224
40	7	6
40	8	4
40	9	9
40	10	417
40	11	2
40	12	11
40	13	3
40	14	40
40	15	16
40	16	10
40	17	58
40	18	2
40	19	2
40	20	115
40	21	13
40	22	10
40	23	32
40	24	81
40	25	2
40	26	127
40	27	11
40	28	16
40	29	31
40	30	2
40	31	11
40	32	0
40	33	7
40	34	4
40	35	14
40	36	3
40	37	17
40	38	14
40	39	80
40	41	15
40	42	888
40	43	11
40	44	1
40	45	2
40	46	1778
41	0	11
41	1	212
41	2	238
41	3	43
41	4	840
41	5	245
41	6	409
41	7	84
41	8	496
41	9	59
41	10	48
41	11	2440
41	12	116
41	13	38
41	14	822
41	15	24
41	16	133
41	17	147
41	18	5
41	19	39
41	20	49
41	21	125
41	22	55
41	23	39
41	24	17
41	25	18
41	26	16905
41	27	112
41	28	97
41	29	32
41	30	29
41	31	81
41	32	21
41	33	41
41	34	199
41	35	50
41	36	128
41	37	175
41	38	53
41	39	32
41	40	14
41	42	216
41	43	151
41	44	3
41	45	53
41	46	101
42	0	22
42	1	1622
42	2	6846
42	3	159
42	4	58
42	5	83
42	6	992
42	7	67
42	8	73
42	9	104
42	10	4168
42	11	274
42	12	136
42	13	78
42	14	2037
42	15	221
42	16	347
42	17	64
42	18	14
42	19	70
42	20	220
42	21	285
42	22	73
42	23	219
42	24	58
42	25	25
42	26	1748
42	27	189
42	28	715
42	29	87
42	30	20
42	31	109
42	32	25
42	33	81
42	34	78
42	35	81
42	36	59
42	37	266
42	38	32
42	39	346
42	40	1376
42	41	215
42	43	107
42	44	10
42	45	36
42	46	336
43	0	64
43	1	26
43	2	160
43	3	26
43	4	747
43	5	46
43	6	165
43	7	839
43	8	109
43	9	33
43	10	17
43	11	39
43	12	27
43	13	89
43	14	27
43	15	22
43	16	50
43	17	20
43	18	29
43	19	17
43	20	49
43	21	43
43	22	690
43	23	19
43	24	68
43	25	29
43	26	1596
[truncated: 157 more rows]
